# Supplementary material for: The Leukemia-Associated Mllt10/Af10-Dot1l Are Tcf4/β-Catenin Coactivators Essential for Intestinal Homeostasis
Source: PLoS Biol. 2010 Nov 16;8(11):e1000539. doi: 10.1371/journal.pbio.1000539 (PMC2982801; doi:10.1371/journal.pbio.1000539)
Supplement: Table S2 — Ls174T Wnt regulated gene list—1,003 transcripts. (0.24 MB XLS) [file pbio.1000539.s010.xls]

## Sheet: Sheet1
Table S2. Ls174T Wnt regulated gene list - 1003 transcripts
FeatureNumber	GeneName	siCTNNB1	siBRG1	siP300	siMLLT10	Description
16926	PSCDBP	-3.34281	-0.00805099	-0.000553797	0.182794	pleckstrin homology, Sec7 and coiled-coil domains, binding protein (PSCDBP), mRNA [NM_004288]
8278	THC2665398	-3.21249	-0.953945	-0.503357	-0.087008	Q5T0S6_HUMAN (Q5T0S6) Palmitoyl-protein thioesterase 1 (Ceroid-lipofuscinosis, neuronal 1, infantile) (Fragment), partial (5%) [THC2665398]
71	SP5	-3.14854	1.00428	1.63599	0.358967	Sp5 transcription factor (SP5), mRNA [NM_001003845]
16832	PTPRO	-3.11571	-0.60463	-0.600617	-0.57948	protein tyrosine phosphatase, receptor type, O (PTPRO), transcript variant 1, mRNA [NM_030667]
37439	ACSL5	-2.99985	0.132049	-1.89714	0.0651779	acyl-CoA synthetase long-chain family member 5 (ACSL5), transcript variant 3, mRNA [NM_203380]
33320	DEFA6	-2.93061	-2.72977	-3.92768	0.832867	defensin, alpha 6, Paneth cell-specific (DEFA6), mRNA [NM_001926]
17435	ASCL2	-2.81254	0.0376435	0.508084	-0.286347	achaete-scute complex homolog 2 (Drosophila) (ASCL2), mRNA [NM_005170]
31409	CTNNB1	-2.80323	0.214046	0.254269	0.0278716	catenin (cadherin-associated protein), beta 1, 88kDa (CTNNB1), mRNA [NM_001904]
32329	CTNNB1	-2.73014	0.206657	0.253434	0.00761962	catenin (cadherin-associated protein), beta 1, 88kDa (CTNNB1), mRNA [NM_001904]
14130	CTNNB1	-2.72935	0.267569	0.283664	0.0423765	catenin (cadherin-associated protein), beta 1, 88kDa (CTNNB1), mRNA [NM_001904]
12154	CTNNB1	-2.72379	0.234769	0.261779	0.0366693	catenin (cadherin-associated protein), beta 1, 88kDa (CTNNB1), mRNA [NM_001904]
22688	CTNNB1	-2.70824	0.238233	0.342708	0.00635358	catenin (cadherin-associated protein), beta 1, 88kDa (CTNNB1), mRNA [NM_001904]
3467	CTNNB1	-2.70618	0.19952	0.263883	0.0584742	catenin (cadherin-associated protein), beta 1, 88kDa (CTNNB1), mRNA [NM_001904]
35727	CTNNB1	-2.70444	0.23063	0.315961	0.0518164	catenin (cadherin-associated protein), beta 1, 88kDa (CTNNB1), mRNA [NM_001904]
35413	CTNNB1	-2.69213	0.187855	0.297257	0.0234128	catenin (cadherin-associated protein), beta 1, 88kDa (CTNNB1), mRNA [NM_001904]
29757	CTNNB1	-2.67611	0.217075	0.318536	0.0235662	catenin (cadherin-associated protein), beta 1, 88kDa (CTNNB1), mRNA [NM_001904]
7985	CTNNB1	-2.67333	0.255822	0.283657	0.0254473	catenin (cadherin-associated protein), beta 1, 88kDa (CTNNB1), mRNA [NM_001904]
11447	AK022843	-2.6553	-1.17899	-0.4365	-0.598861	Homo sapiens cDNA FLJ12781 fis, clone NT2RP2001861. [AK022843]
12967	KIAA1199	-2.62339	0.219229	-0.517171	0.270624	KIAA1199 (KIAA1199), mRNA [NM_018689]
10298	THC2603717	-2.59193	0.164596	0.0539942	0.0733577	Q8WNW4_PIG (Q8WNW4) Beta-catenin, partial (11%) [THC2603717]
43613	KIAA1199	-2.56945	0.338819	-0.44751	0.363375	KIAA1199 (KIAA1199), mRNA [NM_018689]
8926	SP5	-2.54511	1.02323	1.60225	0.299297	Sp5 transcription factor (SP5), mRNA [NM_001003845]
19861	TNFSF12	-2.50261	0.449366	0.433625	-0.185024	tumor necrosis factor (ligand) superfamily, member 12 (TNFSF12), mRNA [NM_003809]
30265	CTNNB1	-2.4872	-0.0403259	0.114711	0.0647891	catenin (cadherin-associated protein), beta 1, 88kDa (CTNNB1), mRNA [NM_001904]
6036	KRTAP9-2	-2.41677	-3.91285	-4.22124	-0.0472317	keratin associated protein 9-2 (KRTAP9-2), mRNA [NM_031961]
2860	RGMB	-2.41598	-0.813494	-1.23617	-0.872838	RGM domain family, member B (RGMB), transcript variant 2, mRNA [NM_173670]
26592	THC2689175	-2.35498	-0.474295	-0.405229	0.468201	AB002334 Start codon is not identified {Homo sapiens} (exp=-1; wgp=0; cg=0), partial (9%) [THC2689175]
37142	REG1A	-2.34601	-0.902507	-0.678681	-0.235137	regenerating islet-derived 1 alpha (pancreatic stone protein, pancreatic thread protein) (REG1A), mRNA [NM_002909]
29851	ETS2	-2.3085	0.437128	-0.160983	-0.254656	v-ets erythroblastosis virus E26 oncogene homolog 2 (avian) (ETS2), mRNA [NM_005239]
42082	ASMT	-2.25672	-0.1425	-0.636431	0.0891448	acetylserotonin O-methyltransferase (ASMT), mRNA [NM_004043]
45165	ENC1	-2.25053	0.229876	0.0348157	0.164119	ectodermal-neural cortex (with BTB-like domain) (ENC1), mRNA [NM_003633]
17665	ARID5B	-2.24379	0.344783	-0.497367	0.00557295	AT rich interactive domain 5B (MRF1-like) (ARID5B), mRNA [NM_032199]
10746	MEX3A	-2.24067	-0.0723142	0.0286078	-0.25139	mex-3 homolog A (C. elegans) (MEX3A), mRNA [NM_001093725]
30076	EPHA4	-2.19922	-0.0569373	0.012553	-0.189776	EPH receptor A4 (EPHA4), mRNA [NM_004438]
12792	SLC12A2	-2.17303	0.508185	-0.0120238	-0.144167	solute carrier family 12 (sodium/potassium/chloride transporters), member 2 (SLC12A2), mRNA [NM_001046]
23055	EPHB3	-2.13632	-0.3971	-0.205316	-0.122457	EPH receptor B3 (EPHB3), mRNA [NM_004443]
44948	SLC12A2	-2.13236	-0.224136	-0.50135	-0.12918	solute carrier family 12 (sodium/potassium/chloride transporters), member 2 (SLC12A2), mRNA [NM_001046]
10561	ENC1	-2.04808	0.0594039	-0.245023	0.184766	ectodermal-neural cortex (with BTB-like domain) (ENC1), mRNA [NM_003633]
23962	ARID5B	-2.03192	0.356318	-0.442868	0.0377515	AT rich interactive domain 5B (MRF1-like) (ARID5B), mRNA [NM_032199]
11134	RGMB	-2.02864	0.236956	0.233567	-0.538713	RGM domain family, member B (RGMB), transcript variant 1, mRNA [NM_001012761]
13632	ETS2	-2.01808	0.00658311	-0.321369	-0.407205	v-ets erythroblastosis virus E26 oncogene homolog 2 (avian) (ETS2), mRNA [NM_005239]
7654	ITPR2	-2.00178	-0.00813952	-0.101044	-0.144126	inositol 1,4,5-triphosphate receptor, type 2 (ITPR2), mRNA [NM_002223]
34975	AXIN2	-1.97197	0.012183	-0.22061	0.180327	axin 2 (conductin, axil) (AXIN2), mRNA [NM_004655]
5281	KIF3C	-1.96539	0.0854739	0.493034	0.0822212	kinesin family member 3C (KIF3C), mRNA [NM_002254]
42394	SMOC2	-1.93592	-0.444894	-0.246235	-0.62545	SPARC related modular calcium binding 2 (SMOC2), mRNA [NM_022138]
18345	SMAD9	-1.86058	0.0730029	-0.0130975	-0.1255	SMAD family member 9 (SMAD9), mRNA [NM_005905]
13963	PMAIP1	-1.84903	0.270247	0.0153484	-0.0943711	phorbol-12-myristate-13-acetate-induced protein 1 (PMAIP1), mRNA [NM_021127]
18705	LOXL3	-1.81271	-0.512768	-0.335427	-0.325912	lysyl oxidase-like 3 (LOXL3), mRNA [NM_032603]
24032	GOLSYN	-1.8085	0.369692	-0.471101	-0.231467	Golgi-localized protein (GOLSYN), transcript variant 9, mRNA [NM_017786]
12185	PMAIP1	-1.80106	0.12482	-0.0135792	-0.141145	phorbol-12-myristate-13-acetate-induced protein 1 (PMAIP1), mRNA [NM_021127]
1451	CYP26B1	-1.79743	0.287361	1.2028	0.264322	cytochrome P450, family 26, subfamily B, polypeptide 1 (CYP26B1), mRNA [NM_019885]
40130	TMEM80	-1.77477	-0.0306422	1.58502	-0.700237	transmembrane protein 80 (TMEM80), transcript variant 2, mRNA [NM_001042463]
8535	PMAIP1	-1.77328	0.261204	0.0131235	-0.0967109	phorbol-12-myristate-13-acetate-induced protein 1 (PMAIP1), mRNA [NM_021127]
45115	KRTAP3-3	-1.77018	-2.46782	-3.65561	0.179194	keratin associated protein 3-3 (KRTAP3-3), mRNA [NM_033185]
7642	ETS2	-1.76513	0.74536	0.0645817	-0.345078	v-ets erythroblastosis virus E26 oncogene homolog 2 (avian) (ETS2), mRNA [NM_005239]
40774	A_24_P565496	-1.72904	-0.460404	0.0655831	0.136775	Unknown
8719	SEMA3A	-1.72773	0.409779	0.822681	-0.223688	sema domain, immunoglobulin domain (Ig), short basic domain, secreted, (semaphorin) 3A (SEMA3A), mRNA [NM_006080]
5153	MEX3A	-1.71373	-0.0864227	-0.0214553	-0.197234	mex-3 homolog A (C. elegans) (MEX3A), mRNA [NM_001093725]
33659	LRP4	-1.71222	0.575888	-0.544245	-0.336911	low density lipoprotein receptor-related protein 4 (LRP4), mRNA [NM_002334]
4591	BX647543	-1.65845	-3.41429	-2.82887	-0.194097	Homo sapiens mRNA; cDNA DKFZp779F2345 (from clone DKFZp779F2345). [BX647543]
7384	PMAIP1	-1.65605	0.186412	-0.0657194	-0.170417	phorbol-12-myristate-13-acetate-induced protein 1 (PMAIP1), mRNA [NM_021127]
13511	PMAIP1	-1.63711	0.211747	-0.0179625	-0.184377	phorbol-12-myristate-13-acetate-induced protein 1 (PMAIP1), mRNA [NM_021127]
37294	ID1	-1.63285	0.7436	0.767155	0.0684054	inhibitor of DNA binding 1, dominant negative helix-loop-helix protein (ID1), transcript variant 1, mRNA [NM_002165]
26591	THC2539634	-1.62962	-0.127389	-0.368611	0.314468	Q5T5W6_HUMAN (Q5T5W6) OTTHUMP00000016820, partial (82%) [THC2539634]
18729	ENST00000359454	-1.61305	-1.23176	-0.961495	-0.396357	Similar to CG32662-PA. [Source:Uniprot/SPTREMBL;Acc:Q6NS92] [ENST00000359454]
27893	BX111592	-1.60941	-0.426995	0.0618409	-0.303087	BX111592 Soares_testis_NHT Homo sapiens cDNA clone IMAGp998D162621, mRNA sequence [BX111592]
5817	RHOBTB3	-1.59026	-0.178169	-0.519079	-0.0575828	Rho-related BTB domain containing 3 (RHOBTB3), mRNA [NM_014899]
37441	PMAIP1	-1.5765	0.264702	-0.0246387	-0.153406	phorbol-12-myristate-13-acetate-induced protein 1 (PMAIP1), mRNA [NM_021127]
2819	NAV3	-1.57091	-0.895416	-0.917295	-0.434258	neuron navigator 3 (NAV3), mRNA [NM_014903]
26269	CPXM2	-1.56662	-0.0905876	-0.585994	-0.469988	carboxypeptidase X (M14 family), member 2 (CPXM2), mRNA [NM_198148]
4733	SLC6A6	-1.56066	-0.328406	-0.555723	-0.0507736	solute carrier family 6 (neurotransmitter transporter, taurine), member 6 (SLC6A6), mRNA [NM_003043]
41982	PDZD2	-1.54224	0.562016	1.11296	0.166232	PDZ domain containing 2 (PDZD2), mRNA [NM_178140]
27106	TSPAN5	-1.53996	0.0150341	-0.162673	-0.0274959	Homo sapiens cDNA FLJ31097 fis, clone IMR321000210. [AK055659]
43585	LRIG1	-1.52114	0.322928	-0.0901061	-0.201445	leucine-rich repeats and immunoglobulin-like domains 1 (LRIG1), mRNA [NM_015541]
17154	PRTFDC1	-1.51894	0.282038	0.405965	0.050563	phosphoribosyl transferase domain containing 1 (PRTFDC1), mRNA [NM_020200]
9665	PHLDA1	-1.51415	0.509326	0.266396	-0.242567	pleckstrin homology-like domain, family A, member 1 (PHLDA1), mRNA [NM_007350]
35637	MPP5	-1.51412	0.268069	-0.128432	-0.256062	membrane protein, palmitoylated 5 (MAGUK p55 subfamily member 5) (MPP5), mRNA [NM_022474]
26437	PNMA5	-1.51013	0.121567	0.557396	-0.535179	paraneoplastic antigen like 5 (PNMA5), transcript variant 3, mRNA [NM_052926]
2106	RFC3	-1.50296	-0.389271	-0.305769	-0.0466509	replication factor C (activator 1) 3, 38kDa (RFC3), transcript variant 1, mRNA [NM_002915]
73	CN479126	-1.4884	0.261573	0.303824	0.123027	CN479126 UI-CF-FN0-afv-i-22-0-UI.s1 UI-CF-FN0 Homo sapiens cDNA clone UI-CF-FN0-afv-i-22-0-UI 3', mRNA sequence [CN479126]
37661	TSPAN5	-1.48748	-0.12498	-0.354339	-0.102248	tetraspanin 5 (TSPAN5), mRNA [NM_005723]
9944	SORBS1	-1.48264	0.718106	-0.248659	-0.290176	sorbin and SH3 domain containing 1 (SORBS1), transcript variant 3, mRNA [NM_001034954]
42524	AK027667	-1.47362	-0.194919	0.356305	-0.141654	Homo sapiens cDNA FLJ14761 fis, clone NT2RP3003302. [AK027667]
2090	SLC7A5	-1.47019	0.384483	0.917737	-0.31851	solute carrier family 7 (cationic amino acid transporter, y+ system), member 5 (SLC7A5), mRNA [NM_003486]
3250	AW946823	-1.46273	0.720043	-0.277982	-0.108977	AW946823 RC2-ET0022-080500-012-b10 ET0022 Homo sapiens cDNA, mRNA sequence [AW946823]
10714	CYP4X1	-1.46128	0.140296	0.104568	0.123475	cytochrome P450, family 4, subfamily X, polypeptide 1 (CYP4X1), mRNA [NM_178033]
33727	MPP5	-1.45907	-0.398234	-0.0596515	-0.281945	membrane protein, palmitoylated 5 (MAGUK p55 subfamily member 5) (MPP5), mRNA [NM_022474]
31973	LEF1	-1.45567	-0.112209	0.415779	0.512353	lymphoid enhancer-binding factor 1 (LEF1), mRNA [NM_016269]
25897	GAS5	-1.41224	0.0377868	-0.261514	-0.10993	growth arrest-specific 5 (GAS5) on chromosome 1 [NR_002578]
5810	ZNF473	-1.4004	0.252177	0.129283	-0.178254	zinc finger protein 473 (ZNF473), transcript variant 1, mRNA [NM_015428]
738	HS3ST1	-1.39672	0.151067	-0.327108	-0.292976	heparan sulfate (glucosamine) 3-O-sulfotransferase 1 (HS3ST1), mRNA [NM_005114]
8860	NELF	-1.38522	-0.195835	-0.0959345	0.00935133	nasal embryonic LHRH factor (NELF), mRNA [NM_015537]
34534	C18orf54	-1.37586	0.072166	0.683405	0.0101827	chromosome 18 open reading frame 54 (C18orf54), mRNA [NM_173529]
39302	CDK6	-1.37358	0.357748	-0.0829775	-1.01246	cyclin-dependent kinase 6 (CDK6), mRNA [NM_001259]
30093	AP1S2	-1.36435	0.202427	-0.0327423	-0.0848186	adaptor-related protein complex 1, sigma 2 subunit (AP1S2), mRNA [NM_003916]
20719	KLHDC4	-1.35694	0.59596	0.949495	-0.43259	Homo sapiens unknown mRNA. [AY251274]
29151	LOC91461	-1.35232	1.16922	-0.265175	-0.265323	hypothetical protein BC007901 (LOC91461), mRNA [NM_138370]
34803	TCF7	-1.3439	0.12596	0.153506	-0.108515	transcription factor 7 (T-cell specific, HMG-box) (TCF7), transcript variant 1, mRNA [NM_003202]
7038	AK025975	-1.34318	-0.459912	-0.640894	0.146678	Homo sapiens cDNA: FLJ22322 fis, clone HRC05532. [AK025975]
708	GEMIN5	-1.3378	-0.290667	-0.794085	0.171271	gem (nuclear organelle) associated protein 5 (GEMIN5), mRNA [NM_015465]
17939	TCF7	-1.33257	-0.00308457	0.0704687	-0.0356846	transcription factor 7 (T-cell specific, HMG-box) (TCF7), transcript variant 1, mRNA [NM_003202]
41675	AL547890	-1.3297	0.0977906	-0.210033	-0.106515	AL547890 AL547890 Homo sapiens PLACENTA COT 25-NORMALIZED Homo sapiens cDNA clone CS0DI033YB09 5-PRIME, mRNA sequence [AL547890]
41125	GLS2	-1.32887	-0.778933	-0.581033	-0.205911	glutaminase 2 (liver, mitochondrial) (GLS2), nuclear gene encoding mitochondrial protein, mRNA [NM_013267]
19966	NOTCH1	-1.3272	0.4221	0.248736	-0.182882	Notch homolog 1, translocation-associated (Drosophila) (NOTCH1), mRNA [NM_017617]
21757	ZAK	-1.32354	0.164138	0.466675	0.117496	sterile alpha motif and leucine zipper containing kinase AZK (ZAK), transcript variant 2, mRNA [NM_133646]
19775	ZZZ3	-1.32268	0.113709	0.0365747	-0.0312828	zinc finger, ZZ-type containing 3 (ZZZ3), mRNA [NM_015534]
4684	NOTCH1	-1.31812	0.27539	0.263177	-0.272844	Notch homolog 1, translocation-associated (Drosophila) (NOTCH1), mRNA [NM_017617]
12458	THC2504848	-1.31191	-0.39647	0.116866	-0.0411582	Q15142_HUMAN (Q15142) Polycystic kidney disease-associated protein, partial (5%) [THC2504848]
13688	THC2713242	-1.31151	0.115831	-0.0958102	-0.215506	Unknown
10246	TCF7	-1.30987	-0.0308012	0.0273463	-0.176499	transcription factor 7 (T-cell specific, HMG-box) (TCF7), transcript variant 1, mRNA [NM_003202]
25332	KIAA1549	-1.30076	0.0338532	0.330072	-0.0936016	KIAA1549 protein (KIAA1549), mRNA [NM_020910]
6659	TMEM80	-1.29842	-0.321941	0.932934	-0.237595	transmembrane protein 80 (TMEM80), transcript variant 2, mRNA [NM_001042463]
4501	THC2516781	-1.29419	0.269493	0.171868	-0.279533	Unknown
40703	STARD13	-1.29384	0.22804	0.00710109	-0.157714	StAR-related lipid transfer (START) domain containing 13 (STARD13), transcript variant alpha, mRNA [NM_178006]
8146	NOTCH1	-1.28807	0.344991	0.157834	-0.112138	Notch homolog 1, translocation-associated (Drosophila) (NOTCH1), mRNA [NM_017617]
28438	CDK6	-1.28788	0.319909	0.149012	-0.737028	cyclin-dependent kinase 6 (CDK6), mRNA [NM_001259]
38667	THC2652817	-1.27956	-0.00551788	0.257783	0.333918	Unknown
32037	CR609948	-1.2772	-0.119935	-0.0136689	0.0190735	full-length cDNA clone CS0DH006YD11 of T cells (Jurkat cell line) of Homo sapiens (human). [CR609948]
2626	KITLG	-1.2745	0.17641	-0.131625	0.243464	KIT ligand (KITLG), transcript variant b, mRNA [NM_000899]
37407	THC2495068	-1.255	-0.204455	-0.0253098	-0.0745007	TWST1_GORGO (Q8MI06) Twist-related protein 1, partial (8%) [THC2495068]
23784	LSM7	-1.25333	0.209868	-0.125204	-0.142211	LSM7 homolog, U6 small nuclear RNA associated (S. cerevisiae) (LSM7), mRNA [NM_016199]
34902	AW327568	-1.24689	0.0865399	-0.0328974	-0.107597	AW327568 dq04b07.y1 NIH_MGC_2 Homo sapiens cDNA clone IMAGE:2846557 3', mRNA sequence [AW327568]
31060	TSNARE1	-1.24677	-0.00867677	0.294787	-0.411223	Homo sapiens t-SNARE domain containing 1, mRNA (cDNA clone IMAGE:5768818), partial cds. [BC065226]
13676	FAM123B	-1.24064	0.206319	-0.1474	-0.049617	family with sequence similarity 123B (FAM123B), mRNA [NM_152424]
16238	RAB15	-1.23978	0.327131	-0.222269	-0.210253	RAB15, member RAS onocogene family (RAB15), mRNA [NM_198686]
33552	THC2565422	-1.23836	0.00424178	-0.376427	-0.0264325	ALU1_HUMAN (P39188) Alu subfamily J sequence contamination warning entry, partial (3%) [THC2565422]
26167	ENST00000341154	-1.2333	-0.303926	0.113481	0.177273	FUS-interacting serine-arginine-rich protein 1 (TLS-associated protein with Ser-Arg repeats) (TLS-associated protein with SR repeats) (TASR) (TLS-associated serine-arginine protein) (TLS-associated SR protein) (40 kDa SR-repressor protein) (SRrp40) (S
8685	RBBP6	-1.23319	0.203616	0.111842	0.176414	retinoblastoma binding protein 6 (RBBP6), transcript variant 3, mRNA [NM_032626]
19860	NFKBIA	-1.22905	0.290887	0.24936	0.0857089	nuclear factor of kappa light polypeptide gene enhancer in B-cells inhibitor, alpha (NFKBIA), mRNA [NM_020529]
9826	PLA2G4A	-1.2251	-0.119406	0.0548558	0.0276991	phospholipase A2, group IVA (cytosolic, calcium-dependent) (PLA2G4A), mRNA [NM_024420]
37728	THC2726281	-1.22496	-0.0416069	0.17505	0.299298	P97868_MOUSE (P97868) Proliferation potential-related protein, partial (4%) [THC2726281]
36430	PLA2G4A	-1.2208	-0.146569	-0.0243836	-0.0556007	phospholipase A2, group IVA (cytosolic, calcium-dependent) (PLA2G4A), mRNA [NM_024420]
34482	PLA2G4A	-1.22011	-0.129231	0.0499211	-0.00245536	phospholipase A2, group IVA (cytosolic, calcium-dependent) (PLA2G4A), mRNA [NM_024420]
26333	PLA2G4A	-1.21959	-0.149438	0.0300924	-0.0263224	phospholipase A2, group IVA (cytosolic, calcium-dependent) (PLA2G4A), mRNA [NM_024420]
27807	TCF7	-1.21407	0.0788776	0.104838	-0.0529736	transcription factor 7 (T-cell specific, HMG-box) (TCF7), transcript variant 1, mRNA [NM_003202]
33890	EPHA4	-1.21193	-0.168891	-0.24112	-0.0771189	EPH receptor A4 (EPHA4), mRNA [NM_004438]
21744	MYC	-1.21131	-0.599895	-1.24361	-0.282761	v-myc myelocytomatosis viral oncogene homolog (avian) (MYC), mRNA [NM_002467]
23801	TCF7	-1.2109	0.050478	0.0615836	-0.169204	transcription factor 7 (T-cell specific, HMG-box) (TCF7), transcript variant 1, mRNA [NM_003202]
32321	PLA2G4A	-1.20663	-0.0796398	0.0484966	0.0324896	phospholipase A2, group IVA (cytosolic, calcium-dependent) (PLA2G4A), mRNA [NM_024420]
37876	MEST	-1.20408	0.135096	-0.70969	-0.244506	mesoderm specific transcript homolog (mouse) (MEST), transcript variant 1, mRNA [NM_002402]
37406	ALDH1B1	-1.20298	-0.390519	-0.458863	-0.312866	aldehyde dehydrogenase 1 family, member B1 (ALDH1B1), nuclear gene encoding mitochondrial protein, mRNA [NM_000692]
36136	LAMP3	-1.1952	0.0433607	0.473047	0.166736	lysosomal-associated membrane protein 3 (LAMP3), mRNA [NM_014398]
20376	MYC	-1.19467	-0.59666	-1.22112	-0.29061	v-myc myelocytomatosis viral oncogene homolog (avian) (MYC), mRNA [NM_002467]
44818	C12orf24	-1.19225	0.0237422	-0.39085	-0.0151792	chromosome 12 open reading frame 24 (C12orf24), mRNA [NM_013300]
38442	RFXAP	-1.19144	-0.120676	0.0112787	-0.071469	regulatory factor X-associated protein (RFXAP), mRNA [NM_000538]
32554	PLA2G4A	-1.18917	-0.158631	-0.0745304	-0.0282036	phospholipase A2, group IVA (cytosolic, calcium-dependent) (PLA2G4A), mRNA [NM_024420]
39644	GPT2	-1.18853	-0.701108	-0.274321	-0.0559708	glutamic pyruvate transaminase (alanine aminotransferase) 2 (GPT2), mRNA [NM_133443]
29701	ALDH1B1	-1.18834	-0.469263	-0.387212	-0.23609	aldehyde dehydrogenase 1 family, member B1 (ALDH1B1), nuclear gene encoding mitochondrial protein, mRNA [NM_000692]
7396	THC2693923	-1.18674	0.540415	0.235754	-0.202052	AY175578 antibody variable domain {Oryctolagus cuniculus} (exp=-1; wgp=0; cg=0), partial (11%) [THC2693923]
21686	KRTAP3-2	-1.18641	-1.92662	-2.40684	-0.497583	keratin associated protein 3-2 (KRTAP3-2), mRNA [NM_031959]
29154	MYC	-1.1864	-0.546881	-1.1942	-0.236416	v-myc myelocytomatosis viral oncogene homolog (avian) (MYC), mRNA [NM_002467]
2201	PLA2G4A	-1.18519	-0.13228	0.00167266	-0.00717635	phospholipase A2, group IVA (cytosolic, calcium-dependent) (PLA2G4A), mRNA [NM_024420]
17171	PLA2G4A	-1.18297	-0.161952	-0.0261088	-0.033432	phospholipase A2, group IVA (cytosolic, calcium-dependent) (PLA2G4A), mRNA [NM_024420]
41084	PLA2G4A	-1.18078	-0.0596655	0.0678357	0.0776936	phospholipase A2, group IVA (cytosolic, calcium-dependent) (PLA2G4A), mRNA [NM_024420]
35566	TCF7	-1.17685	-0.126539	0.0176071	-0.186221	transcription factor 7 (T-cell specific, HMG-box) (TCF7), transcript variant 1, mRNA [NM_003202]
1524	ZNRF3	-1.17661	-0.16253	-0.113226	-0.0853028	zinc and ring finger 3 (ZNRF3), mRNA [NM_032173]
9734	TNPO1	-1.17204	0.0682709	-0.256254	-0.122354	transportin 1 (TNPO1), transcript variant 1, mRNA [NM_002270]
30104	TCF7	-1.17026	-0.067486	0.153937	-0.0485881	transcription factor 7 (T-cell specific, HMG-box) (TCF7), transcript variant 1, mRNA [NM_003202]
8004	ADH5	-1.17	0.0948012	0.171719	0.00530282	alcohol dehydrogenase 5 (class III), chi polypeptide (ADH5), mRNA [NM_000671]
40077	AK094874	-1.16844	--	--	--	Homo sapiens cDNA FLJ37555 fis, clone BRCAN2028460. [AK094874]
19376	MYC	-1.16813	-0.612622	-1.25904	-0.293208	v-myc myelocytomatosis viral oncogene homolog (avian) (MYC), mRNA [NM_002467]
26676	C10orf83	-1.16437	0.365522	0.0403319	-0.156715	Homo sapiens chromosome 10 open reading frame 83, mRNA (cDNA clone IMAGE:4690584), complete cds. [BC022054]
16231	ZNF711	-1.16274	0.228586	0.247119	-0.202256	zinc finger protein 711 (ZNF711), mRNA [NM_021998]
36424	STXBP6	-1.1613	-0.178483	-0.406353	-0.234838	syntaxin binding protein 6 (amisyn) (STXBP6), mRNA [NM_014178]
10360	MYC	-1.15864	-0.581145	-1.26972	-0.232617	v-myc myelocytomatosis viral oncogene homolog (avian) (MYC), mRNA [NM_002467]
3124	DUSP2	-1.15734	-0.499268	-0.734176	-0.0854639	dual specificity phosphatase 2 (DUSP2), mRNA [NM_004418]
37656	SNAI3	-1.15609	-0.275893	0.0635238	-0.0529776	snail homolog 3 (Drosophila) (SNAI3), mRNA [NM_178310]
21868	SLC3A2	-1.15462	0.262681	0.562949	-0.212227	solute carrier family 3 (activators of dibasic and neutral amino acid transport), member 2 (SLC3A2), transcript variant 1, mRNA [NM_001012661]
39735	MYC	-1.15387	-0.593036	-1.26691	-0.327827	v-myc myelocytomatosis viral oncogene homolog (avian) (MYC), mRNA [NM_002467]
42687	BRCA2	-1.15076	--	--	--	breast cancer 2, early onset (BRCA2), mRNA [NM_000059]
23941	BAI1	-1.15031	0.0579268	0.461233	-0.461259	brain-specific angiogenesis inhibitor 1 (BAI1), mRNA [NM_001702]
7313	MYC	-1.14925	-0.629584	-1.25896	-0.26453	v-myc myelocytomatosis viral oncogene homolog (avian) (MYC), mRNA [NM_002467]
6084	MYC	-1.14858	-0.608176	-1.27709	-0.305772	v-myc myelocytomatosis viral oncogene homolog (avian) (MYC), mRNA [NM_002467]
43798	MYRIP	-1.14401	0.213323	-0.481842	-0.256328	myosin VIIA and Rab interacting protein (MYRIP), mRNA [NM_015460]
6804	THC2552657	-1.14312	0.0424689	-0.0260111	-0.357011	AY211924 sarcoma antigen NY-SAR-84 {Homo sapiens} (exp=-1; wgp=0; cg=0), partial (22%) [THC2552657]
7098	MYC	-1.14252	-0.637436	-1.2867	-0.252082	v-myc myelocytomatosis viral oncogene homolog (avian) (MYC), mRNA [NM_002467]
44557	C2orf44	-1.14064	-0.0698197	0.318765	-0.0472384	chromosome 2 open reading frame 44 (C2orf44), mRNA [NM_025203]
10780	ANXA9	-1.13905	0.00693987	-0.686853	-0.0943247	annexin A9 (ANXA9), mRNA [NM_003568]
7606	SNHG1	-1.13431	-0.044805	-0.100645	-0.0224602	small nucleolar RNA host gene (non-protein coding) 1 (SNHG1) on chromosome 11 [NR_003098]
44478	NOTCH1	-1.13408	0.289644	0.184609	-0.325949	Notch homolog 1, translocation-associated (Drosophila) (NOTCH1), mRNA [NM_017617]
4555	MMD	-1.1322	-0.168093	0.167412	-0.122603	monocyte to macrophage differentiation-associated (MMD), mRNA [NM_012329]
36321	MYC	-1.12583	-0.585255	-1.27973	-0.309018	v-myc myelocytomatosis viral oncogene homolog (avian) (MYC), mRNA [NM_002467]
39548	MPHOSPH1	-1.11731	-0.199386	0.316566	-0.142669	M-phase phosphoprotein 1 (MPHOSPH1), mRNA [NM_016195]
37105	PDZD8	-1.11666	0.0598469	0.131064	-0.0740512	PDZ domain containing 8 (PDZD8), mRNA [NM_173791]
40112	BRCA2	-1.11358	--	--	--	breast cancer 2, early onset (BRCA2), mRNA [NM_000059]
1390	SNAI1	-1.11323	-0.395081	-0.137676	-0.166351	snail homolog 1 (Drosophila) (SNAI1), mRNA [NM_005985]
43572	CDCA7	-1.11244	-0.189519	-0.668448	-0.22926	cell division cycle associated 7 (CDCA7), transcript variant 1, mRNA [NM_031942]
6883	PATL1	-1.10801	-0.474515	-0.47731	0.511869	protein associated with topoisomerase II homolog 1 (yeast) (PATL1), mRNA [NM_152716]
22460	ADRA2C	-1.10667	-0.133603	-0.064944	-0.0725904	adrenergic, alpha-2C-, receptor (ADRA2C), mRNA [NM_000683]
29085	NOTCH1	-1.10645	0.406771	0.163804	-0.104596	Notch homolog 1, translocation-associated (Drosophila) (NOTCH1), mRNA [NM_017617]
7410	VSNL1	-1.105	-0.302965	-0.0487016	-0.0963477	visinin-like 1 (VSNL1), mRNA [NM_003385]
40603	EDN2	-1.10454	1.65994	0.0347277	-0.29227	endothelin 2 (EDN2), mRNA [NM_001956]
39834	NELF	-1.1001	-0.207758	-0.0136946	-0.0697223	nasal embryonic LHRH factor (NELF), mRNA [NM_015537]
42258	PDK1	-1.09784	-1.01124	-0.521727	0.166509	pyruvate dehydrogenase kinase, isozyme 1 (PDK1), nuclear gene encoding mitochondrial protein, mRNA [NM_002610]
25842	THC2636523	-1.09478	0.124966	0.0941102	-0.00410612	Unknown
35835	TXNL4B	-1.08673	-0.165515	-0.203206	-0.163512	thioredoxin-like 4B (TXNL4B), mRNA [NM_017853]
12601	TXNL4B	-1.08159	-0.0179448	-0.0556981	0.0938767	thioredoxin-like 4B (TXNL4B), mRNA [NM_017853]
5728	C14orf172	-1.07911	0.173333	-0.329929	0.0266074	chromosome 14 open reading frame 172 (C14orf172), mRNA [NM_152307]
4505	MAT1A	-1.07838	-0.248206	-0.840632	-0.0429954	methionine adenosyltransferase I, alpha (MAT1A), mRNA [NM_000429]
17161	SYK	-1.07309	-0.43685	-0.192917	0.0020388	spleen tyrosine kinase (SYK), mRNA [NM_003177]
31957	TMPO	-1.07266	-0.264561	0.0893988	0.0186249	thymopoietin (TMPO), transcript variant 1, mRNA [NM_003276]
16554	SYK	-1.06779	-0.438039	-0.168856	-0.0367838	spleen tyrosine kinase (SYK), mRNA [NM_003177]
23538	MYBL1	-1.06446	-0.199038	0.774002	-0.467829	v-myb myeloblastosis viral oncogene homolog (avian)-like 1 (MYBL1), mRNA [NM_001080416]
25848	B3GAT1	-1.06429	-0.0430398	0.297016	-0.157759	beta-1,3-glucuronyltransferase 1 (glucuronosyltransferase P) (B3GAT1), transcript variant 2, mRNA [NM_054025]
3068	C9orf21	-1.06213	0.375279	0.569525	-0.00342602	chromosome 9 open reading frame 21 (C9orf21), mRNA [NM_153698]
42806	SYK	-1.06117	-0.46089	-0.208602	-0.0435697	spleen tyrosine kinase (SYK), mRNA [NM_003177]
22788	CDCA4	-1.06104	-0.131554	-0.0388746	-0.19911	cell division cycle associated 4 (CDCA4), transcript variant 13, mRNA [NM_017955]
34017	GPR161	-1.05979	0.453819	0.267677	-0.0649775	Homo sapiens cDNA FLJ33952 fis, clone CTONG2018614. [AK091271]
35095	THC2505349	-1.05969	-0.0807717	0.247715	0.0269187	ALU6_HUMAN (P39193) Alu subfamily SP sequence contamination warning entry, partial (13%) [THC2505349]
27477	LOC339778	-1.05827	-1.19848	-1.61147	0.0959686	hypothetical protein LOC339778 (LOC339778), mRNA [NM_001105519]
39807	7A5	-1.05801	0.457936	0.84584	0.0871545	putative binding protein 7a5 (7A5), mRNA [NM_182762]
11058	C5orf5	-1.05533	0.418508	0.498957	-0.109945	chromosome 5 open reading frame 5 (C5orf5), transcript variant 1, mRNA [NM_016603]
39775	TRIM13	-1.05443	0.298473	0.289936	-0.00236681	tripartite motif-containing 13 (TRIM13), transcript variant 3, mRNA [NM_213590]
1216	SYK	-1.05048	-0.542984	-0.177829	-0.0170176	spleen tyrosine kinase (SYK), mRNA [NM_003177]
39258	EIF2AK2	-1.04904	0.0813568	0.550479	0.211185	Interferon-induced, double-stranded RNA-activated protein kinase (EC 2.7.11.1) (Interferon-inducible RNA-dependent protein kinase) (Eukaryotic translation initiation factor 2-alpha kinase 2) (eIF-2A protein kinase 2) (Protein kinase RNA-activated) (PK
24039	PRIM1	-1.04774	0.0275524	-0.134319	-0.131883	primase, DNA, polypeptide 1 (49kDa) (PRIM1), mRNA [NM_000946]
36496	SYNCRIP	-1.04694	-0.0740287	-0.0159094	-0.0553761	Homo sapiens synaptotagmin binding, cytoplasmic RNA interacting protein, mRNA (cDNA clone MGC:45213 IMAGE:5495201), complete cds. [BC032643]
30495	PRIM1	-1.046	0.0271006	-0.148582	-0.132992	primase, DNA, polypeptide 1 (49kDa) (PRIM1), mRNA [NM_000946]
10645	C12orf29	-1.04422	-0.229274	-0.183016	0.13944	chromosome 12 open reading frame 29 (C12orf29), mRNA [NM_001009894]
34679	SLC7A5	-1.04188	0.0113433	0.485253	-0.199267	solute carrier family 7 (cationic amino acid transporter, y+ system), member 5 (SLC7A5), mRNA [NM_003486]
2850	PEX5	-1.04109	-0.320633	-0.350423	-0.155899	peroxisomal biogenesis factor 5 (PEX5), mRNA [NM_000319]
31315	BQ233242	-1.03839	0.506374	0.520452	0.254237	BQ233242 AGENCOURT_7283259 NIH_MGC_70 Homo sapiens cDNA clone IMAGE:6017276 5', mRNA sequence [BQ233242]
24049	PEA15	-1.03769	-0.281121	0.564378	0.118603	phosphoprotein enriched in astrocytes 15 (PEA15), mRNA [NM_003768]
29352	C5orf26	-1.0367	-0.196254	-0.159671	-0.0479245	chromosome 5 open reading frame 26 (C5orf26) on chromosome 5 [NR_015370]
9839	UPF3B	-1.03397	-0.0396373	-0.127174	0.0502552	UPF3 regulator of nonsense transcripts homolog B (yeast) (UPF3B), transcript variant 1, mRNA [NM_080632]
3490	AK127132	-1.03054	0.352203	0.214613	0.144974	Homo sapiens cDNA FLJ45189 fis, clone BRAWH3049068. [AK127132]
33099	SYK	-1.02772	-0.451575	-0.254342	-0.0677918	spleen tyrosine kinase (SYK), mRNA [NM_003177]
34824	SON	-1.02764	-0.4232	-0.105131	-0.272821	SON DNA binding protein (SON), transcript variant b, mRNA [NM_032195]
4515	CBR3	-1.02615	0.149082	0.246474	0.195108	carbonyl reductase 3 (CBR3), mRNA [NM_001236]
34359	SYK	-1.02558	-0.44376	-0.200574	-0.0335042	spleen tyrosine kinase (SYK), mRNA [NM_003177]
39403	PEX5	-1.02269	-0.158415	-0.214942	-0.0796457	peroxisomal biogenesis factor 5 (PEX5), mRNA [NM_000319]
13609	SYK	-1.02246	-0.51044	-0.217438	-0.00605858	spleen tyrosine kinase (SYK), mRNA [NM_003177]
18715	RAD51AP1	-1.02229	0.00342408	0.351059	0.0717546	RAD51 associated protein 1 (RAD51AP1), mRNA [NM_006479]
38357	GNPDA2	-1.0172	0.0674663	0.254044	0.106874	glucosamine-6-phosphate deaminase 2 (GNPDA2), mRNA [NM_138335]
18449	IL15	-1.01475	-0.183262	-0.651056	-0.205797	interleukin 15 (IL15), transcript variant 1, mRNA [NM_172174]
35179	RGS16	-1.01468	-0.266704	-1.0794	0.00845074	regulator of G-protein signaling 16 (RGS16), mRNA [NM_002928]
42552	ZNRF3	-1.01338	-0.171201	-0.374253	-0.103417	zinc and ring finger 3 (ZNRF3), mRNA [NM_032173]
35411	ZNF93	-1.01257	-0.176386	0.146157	-0.163638	Homo sapiens cDNA FLJ39023 fis, clone NT2RP7004348, highly similar to ZINC FINGER PROTEIN 93. [AK096342]
10976	SYK	-1.01118	-0.536828	-0.199529	-0.0899679	spleen tyrosine kinase (SYK), mRNA [NM_003177]
28491	MSN	-1.00935	0.182699	0.766792	0.12088	moesin (MSN), mRNA [NM_002444]
33203	PRIM1	-1.00904	0.0255789	-0.153623	-0.139331	primase, DNA, polypeptide 1 (49kDa) (PRIM1), mRNA [NM_000946]
11060	SYK	-1.00696	-0.446464	-0.198808	-0.0128541	spleen tyrosine kinase (SYK), mRNA [NM_003177]
980	RAD54B	-1.00666	-0.12661	-0.0297212	0.0120282	RAD54 homolog B (S. cerevisiae) (RAD54B), mRNA [NM_012415]
5988	IMP4	-1.00639	-0.0850848	-0.114158	0.0943862	full-length cDNA clone CS0DI010YB22 of Placenta Cot 25-normalized of Homo sapiens (human). [CR621399]
14345	C11orf73	-1.00437	-0.0187558	0.469442	-0.00734929	chromosome 11 open reading frame 73 (C11orf73), mRNA [NM_016401]
10796	SYK	-1.00417	-0.556432	-0.243814	0.0306993	spleen tyrosine kinase (SYK), mRNA [NM_003177]
1751	THC2512148	-1.00322	-0.157336	0.0942748	-0.217872	Unknown
38590	RAD54B	-1.00196	-0.102429	-0.124593	-0.0457163	RAD54 homolog B (S. cerevisiae) (RAD54B), mRNA [NM_012415]
17589	AK022339	-1.00176	0.372121	-0.679891	-0.218939	Homo sapiens cDNA FLJ12277 fis, clone MAMMA1001711. [AK022339]
16825	ST6GALNAC2	-1.00144	0.0417307	-0.306684	0.0333698	Homo sapiens cDNA clone IMAGE:5260671, containing frame-shift errors. [BC038114]
4422	BC014452	1.00126	0.178695	-0.273807	0.303358	Homo sapiens cDNA clone IMAGE:4903661, complete cds. [BC014452]
20483	ABCA5	1.00145	-0.151151	0.698732	0.133964	ATP-binding cassette, sub-family A (ABC1), member 5 (ABCA5), transcript variant 1, mRNA [NM_018672]
35372	JUNB	1.00168	-0.490169	-0.137605	0.344535	jun B proto-oncogene (JUNB), mRNA [NM_002229]
24142	OAZ3	1.0023	0.11177	-0.108549	-0.167842	ornithine decarboxylase antizyme 3 (OAZ3), mRNA [NM_016178]
17490	PAQR6	1.00257	0.222138	0.842946	0.306464	progestin and adipoQ receptor family member VI (PAQR6), transcript variant 1, mRNA [NM_024897]
26524	BRP44L	1.00474	-0.117135	0.0383017	-0.0682892	brain protein 44-like (BRP44L), mRNA [NM_016098]
42502	N4BP2L2	1.00531	0.711487	-0.0776194	0.0205226	NEDD4 binding protein 2-like 2 (N4BP2L2), transcript variant 1, mRNA [NM_033111]
40940	CCDC88B	1.00623	0.076583	-0.157148	0.0750377	coiled-coil domain containing 88B (CCDC88B), mRNA [NM_032251]
36184	THC2717907	1.00783	0.330654	-0.405853	0.240846	Q4IZP3_AZOVI (Q4IZP3) Outer membrane porin, partial (3%) [THC2717907]
31887	CALCOCO2	1.00787	0.31883	-0.044065	0.166078	calcium binding and coiled-coil domain 2 (CALCOCO2), mRNA [NM_005831]
2674	LMF1	1.00809	0.081431	0.188571	-0.000482517	lipase maturation factor 1 (LMF1), mRNA [NM_022773]
15434	RND3	1.00873	-0.222881	-0.400245	-0.0393191	Rho family GTPase 3 (RND3), mRNA [NM_005168]
41145	CHP	1.00897	-0.109372	0.0142177	0.114888	calcium binding protein P22 (CHP), mRNA [NM_007236]
37349	SLC35A1	1.00937	-0.081164	-0.567173	0.24043	solute carrier family 35 (CMP-sialic acid transporter), member A1 (SLC35A1), mRNA [NM_006416]
2373	RNF145	1.00973	-0.143825	0.234997	-0.191176	ring finger protein 145 (RNF145), mRNA [NM_144726]
9891	PAFAH2	1.01133	0.516396	0.113375	0.255288	platelet-activating factor acetylhydrolase 2, 40kDa (PAFAH2), mRNA [NM_000437]
37461	MGC50559	1.01309	-0.130934	-0.312687	0.202814	hypothetical protein MGC50559 (MGC50559), mRNA [NM_173802]
24900	AATK	1.01311	-0.652993	-0.345702	-0.115026	apoptosis-associated tyrosine kinase (AATK), mRNA [NM_001080395]
4852	FOLR1	1.01345	0.353019	0.399192	0.177971	folate receptor 1 (adult) (FOLR1), transcript variant 1, mRNA [NM_016725]
32309	TMEM53	1.01352	0.145816	-0.0518186	0.227036	transmembrane protein 53 (TMEM53), mRNA [NM_024587]
45027	GHRL	1.01372	-0.213105	--	--	ghrelin/obestatin preprohormone (GHRL), mRNA [NM_016362]
23978	THC2543840	1.01522	-0.438553	-0.247029	-0.039331	ALU2_HUMAN (P39189) Alu subfamily SB sequence contamination warning entry, partial (13%) [THC2543840]
28814	IL33	1.01652	-1.039	-1.86044	0.684317	interleukin 33 (IL33), mRNA [NM_033439]
7853	IL18	1.01687	-0.368414	0.407961	0.196078	interleukin 18 (interferon-gamma-inducing factor) (IL18), mRNA [NM_001562]
27105	TRIM10	1.01726	0.147348	-0.0760177	0.320655	tripartite motif-containing 10 (TRIM10), transcript variant 2, mRNA [NM_052828]
11898	SIRT6	1.01729	-0.258345	-0.30529	0.0131409	sirtuin (silent mating type information regulation 2 homolog) 6 (S. cerevisiae) (SIRT6), mRNA [NM_016539]
29158	ARMET	1.01782	-0.175907	-0.0906281	-0.151666	arginine-rich, mutated in early stage tumors (ARMET), mRNA [NM_006010]
19521	PPP2R5C	1.01807	-0.444505	0.121157	0.0120042	protein phosphatase 2, regulatory subunit B', gamma isoform (PPP2R5C), transcript variant 1, mRNA [NM_002719]
31298	EFNB1	1.01867	-0.0501239	-0.239058	0.00511436	ephrin-B1 (EFNB1), mRNA [NM_004429]
1157	IL18	1.02113	-0.577484	0.305514	0.122727	interleukin 18 (interferon-gamma-inducing factor) (IL18), mRNA [NM_001562]
43067	KCNK6	1.02262	0.163695	0.0381599	0.0332357	potassium channel, subfamily K, member 6 (KCNK6), mRNA [NM_004823]
32527	OAZ3	1.02385	0.105353	0.0657797	-0.131783	ornithine decarboxylase antizyme 3 (OAZ3), mRNA [NM_016178]
44304	LRP10	1.02431	0.0680683	0.440816	-0.010408	low density lipoprotein receptor-related protein 10 (LRP10), mRNA [NM_014045]
37458	CEBPD	1.02446	0.453355	-0.343985	-0.00820634	CCAAT/enhancer binding protein (C/EBP), delta (CEBPD), mRNA [NM_005195]
15697	THC2635964	1.02466	-0.416732	-0.518426	0.542342	Q4WTS6_ASPFU (Q4WTS6) Peptidyl-tRNA hydrolase, partial (6%) [THC2635964]
22255	RND3	1.02474	-0.254999	-0.382801	0.015116	Rho family GTPase 3 (RND3), mRNA [NM_005168]
13719	C20orf54	1.02615	-0.17282	-0.4915	-0.10328	chromosome 20 open reading frame 54 (C20orf54), mRNA [NM_033409]
32104	THC2756581	1.02832	0.414619	0.202105	0.121925	Q4RAV2_TETNG (Q4RAV2) Chromosome undetermined SCAF22857, whole genome shotgun sequence. (Fragment), partial (19%) [THC2756581]
470	THC2676635	1.02859	-0.111207	0.365093	0.161911	Unknown
29379	TNFRSF1A	1.02876	0.293693	0.0763566	0.0531573	tumor necrosis factor receptor superfamily, member 1A (TNFRSF1A), mRNA [NM_001065]
1891	BU956773	1.02946	-0.13773	-0.890408	0.222489	AGENCOURT_10624018 NIH_MGC_107 Homo sapiens cDNA clone IMAGE:6730528 5', mRNA sequence [BU956773]
26371	NAT6	1.0318	-0.213708	-0.443537	-0.105674	N-acetyltransferase 6 (NAT6), mRNA [NM_012191]
30667	A_32_P184304	1.03185	--	--	--	Unknown
31145	RND3	1.03207	-0.319576	-0.428834	-0.0519398	Rho family GTPase 3 (RND3), mRNA [NM_005168]
15835	RRAS	1.03229	-0.0216702	0.0372751	0.238156	related RAS viral (r-ras) oncogene homolog (RRAS), mRNA [NM_006270]
13266	IL18	1.03381	-0.494962	0.337618	0.234711	interleukin 18 (interferon-gamma-inducing factor) (IL18), mRNA [NM_001562]
43133	NOX1	1.0349	-1.41322	-1.80302	-0.00915424	NADPH oxidase 1 (NOX1), transcript variant NOH-1Lv, mRNA [NM_013955]
16447	MICALL2	1.03532	-0.0925436	0.123116	0.15073	MICAL-like 2 (MICALL2), transcript variant 1, mRNA [NM_182924]
21563	NOX1	1.03858	-0.698467	-0.22386	-0.271156	NADPH oxidase 1 (NOX1), transcript variant NOH-1L, mRNA [NM_007052]
38308	PAOX	1.03916	-0.363562	0.133744	0.0917607	polyamine oxidase (exo-N4-amino) (PAOX), transcript variant 1, mRNA [NM_152911]
4278	RAB11FIP1	1.04122	-0.0783486	0.129395	0.0311694	RAB11 family interacting protein 1 (class I) (RAB11FIP1), transcript variant 2, mRNA [NM_001002233]
41356	C17orf91	1.04146	0.227336	0.163786	0.289928	chromosome 17 open reading frame 91 (C17orf91), transcript variant 1, mRNA [NM_032895]
15547	MMP15	1.04266	-0.470932	-0.340646	-0.255655	matrix metallopeptidase 15 (membrane-inserted) (MMP15), mRNA [NM_002428]
1040	WWC2	1.04388	-0.00734983	0.0911968	0.270915	WW and C2 domain containing 2 (WWC2), mRNA [NM_024949]
5818	GALNT10	1.04471	-0.0822376	-0.00174683	-0.0117627	UDP-N-acetyl-alpha-D-galactosamine:polypeptide N-acetylgalactosaminyltransferase 10 (GalNAc-T10) (GALNT10), transcript variant 1, mRNA [NM_198321]
12926	RND3	1.04581	-0.240554	-0.405872	-0.0263974	Rho family GTPase 3 (RND3), mRNA [NM_005168]
22368	TPMT	1.04676	0.285997	0.0776658	0.240956	thiopurine S-methyltransferase (TPMT), mRNA [NM_000367]
44253	PCSK4	1.04727	0.238706	0.364528	-0.0587181	proprotein convertase subtilisin/kexin type 4 (PCSK4), mRNA [NM_017573]
4901	RND3	1.04737	-0.305856	-0.45181	-0.0801329	Rho family GTPase 3 (RND3), mRNA [NM_005168]
34063	PLD1	1.04749	0.445276	0.0456148	0.24757	phospholipase D1, phosphatidylcholine-specific (PLD1), mRNA [NM_002662]
9943	MKNK2	1.04826	0.169463	0.506238	0.342779	MAP kinase interacting serine/threonine kinase 2 (MKNK2), transcript variant 1, mRNA [NM_017572]
33978	PVRL2	1.04852	0.00120404	0.182153	0.0237173	poliovirus receptor-related 2 (herpesvirus entry mediator B) (PVRL2), transcript variant delta, mRNA [NM_001042724]
25232	RND3	1.04855	-0.303867	-0.33007	-0.037207	Rho family GTPase 3 (RND3), mRNA [NM_005168]
12916	TPMT	1.04919	0.29425	0.0145695	0.237297	thiopurine S-methyltransferase (TPMT), mRNA [NM_000367]
11726	APPL2	1.04925	-0.136166	-0.235705	-0.0537933	adaptor protein, phosphotyrosine interaction, PH domain and leucine zipper containing 2 (APPL2), mRNA [NM_018171]
1521	CF552909	1.04948	-0.5142	-0.640906	-0.437014	AGENCOURT_15595836 NIH_MGC_183 Homo sapiens cDNA clone IMAGE:30529642 5', mRNA sequence [CF552909]
24721	A_24_P230486	1.04986	-0.264436	-0.547655	0.297825	Unknown
25506	ABLIM2	1.04995	-0.853074	-0.688187	0.0824026	actin binding LIM protein family, member 2 (ABLIM2), mRNA [NM_032432]
38724	A_32_P205792	1.05034	-0.191212	0.357788	-0.16579	Unknown
10336	RND3	1.05094	-0.265699	-0.43116	-0.027217	Rho family GTPase 3 (RND3), mRNA [NM_005168]
36808	IL18	1.05155	-0.474963	0.36716	0.181542	interleukin 18 (interferon-gamma-inducing factor) (IL18), mRNA [NM_001562]
4369	FZD5	1.05158	0.0120791	-0.691038	-0.1196	frizzled homolog 5 (Drosophila) (FZD5), mRNA [NM_003468]
8815	RABAC1	1.05298	0.0261815	-0.0279084	-0.0692922	Rab acceptor 1 (prenylated) (RABAC1), mRNA [NM_006423]
37354	NPAS1	1.05302	0.746418	0.218493	0.116928	neuronal PAS domain protein 1 (NPAS1), mRNA [NM_002517]
8296	DOK4	1.05489	0.0214792	-0.0449194	0.0123993	docking protein 4 (DOK4), mRNA [NM_018110]
42112	AP3S1	1.05506	0.0163453	-0.00510915	0.0343118	adaptor-related protein complex 3, sigma 1 subunit (AP3S1), mRNA [NM_001284]
31346	AFAP1	1.05581	-0.162314	-0.0982942	-0.199118	actin filament associated protein 1 (AFAP1), transcript variant 1, mRNA [NM_021638]
23587	KRT18P40	1.05582	-0.260234	-0.625658	0.282643	PREDICTED: Homo sapiens misc_RNA (KRT18P40), miscRNA [XR_017288]
16052	SPNS2	1.05614	-0.284515	-0.313087	-0.0648264	spinster homolog 2 (Drosophila) (SPNS2), mRNA [NM_001124758]
30279	RND3	1.05619	-0.256158	-0.411027	-0.0120309	Rho family GTPase 3 (RND3), mRNA [NM_005168]
1467	A_32_P124773	1.05741	-0.34167	-0.137746	--	Unknown
35444	VPS13D	1.06053	-0.042713	-0.0339376	0.021891	vacuolar protein sorting 13 homolog D (S. cerevisiae) (VPS13D), transcript variant 1, mRNA [NM_015378]
38900	AK125038	1.06089	0.320202	0.419054	0.0560342	Homo sapiens cDNA FLJ43048 fis, clone BRTHA3004502. [AK125038]
39560	CYP4F2	1.06202	-0.2122	-0.372821	0.122045	cytochrome P450, family 4, subfamily F, polypeptide 2 (CYP4F2), mRNA [NM_001082]
17353	LMO7	1.06297	-0.11172	0.300467	0.137326	LIM domain 7 (LMO7), mRNA [NM_005358]
497	PGPEP1	1.06383	-0.489518	-0.335938	-0.0566617	pyroglutamyl-peptidase I (PGPEP1), mRNA [NM_017712]
37259	C5orf30	1.06787	-0.200653	-0.137258	0.136099	chromosome 5 open reading frame 30 (C5orf30), mRNA [NM_033211]
6404	AL080232	1.06832	1.15819	1.40127	0.0291607	Homo sapiens mRNA; cDNA DKFZp586A061 (from clone DKFZp586A061) [AL080232]
14732	TNFRSF1A	1.0689	0.0923199	-0.0793418	-0.161168	tumor necrosis factor receptor superfamily, member 1A (TNFRSF1A), mRNA [NM_001065]
40117	PEX11G	1.06909	-0.66356	-0.402083	-0.191132	peroxisomal biogenesis factor 11 gamma (PEX11G), mRNA [NM_080662]
15402	PAPSS1	1.0692	-0.015104	0.0610784	0.0305539	3'-phosphoadenosine 5'-phosphosulfate synthase 1 (PAPSS1), mRNA [NM_005443]
3584	ENST00000313664	1.06965	0.207693	0.159527	0.15047	Kazal-type serine protease inhibitor domain-containing protein 1 precursor. [Source:Uniprot/SWISSPROT;Acc:Q96I82] [ENST00000313664]
32846	VASP	1.07095	-0.235071	-0.437994	-0.0905657	vasodilator-stimulated phosphoprotein (VASP), mRNA [NM_003370]
44406	CA12	1.07141	-0.160677	-1.06534	-0.0937282	carbonic anhydrase XII (CA12), transcript variant 1, mRNA [NM_001218]
7173	ZFYVE28	1.07238	-0.112063	0.399741	0.0264902	zinc finger, FYVE domain containing 28 (ZFYVE28), mRNA [NM_020972]
23529	RAB24	1.07416	0.151207	0.148797	-0.160524	RAB24, member RAS oncogene family (RAB24), transcript variant 1, mRNA [NM_001031677]
32782	ZCWPW1	1.07473	0.791491	0.728817	0.0936002	zinc finger, CW type with PWWP domain 1 (ZCWPW1), mRNA [NM_017984]
35241	AHNAK	1.07649	0.265142	-0.0227815	0.543259	AHNAK nucleoprotein (AHNAK), transcript variant 1, mRNA [NM_001620]
18555	IL18	1.07946	-0.544068	0.398012	0.190515	interleukin 18 (interferon-gamma-inducing factor) (IL18), mRNA [NM_001562]
21494	CSTB	1.07981	-0.150699	-0.183938	0.11768	cystatin B (stefin B) (CSTB), mRNA [NM_000100]
2800	ZFP36	1.07985	-0.340241	-0.065617	-0.0274464	zinc finger protein 36, C3H type, homolog (mouse) (ZFP36), mRNA [NM_003407]
36933	XR_019146	1.08109	-0.116403	-0.45773	0.256207	PREDICTED: Homo sapiens similar to Keratin, type I cytoskeletal 18 (Cytokeratin-18) (CK-18) (Keratin-18) (K18) (LOC651439), mRNA [XR_019146]
40292	ABAT	1.08253	-0.285374	0.353887	0.0666575	4-aminobutyrate aminotransferase (ABAT), nuclear gene encoding mitochondrial protein, transcript variant 2, mRNA [NM_000663]
39350	ENST00000313688	1.08313	0.300884	-0.715868	0.578642	Homo sapiens mRNA for FLJ00328 protein. [AK090420]
2753	CD104030	1.08347	0.984674	1.5307	0.772798	AGENCOURT_14006900 NIH_MGC_186 Homo sapiens cDNA clone IMAGE:30372058 5', mRNA sequence [CD104030]
33523	DOK7	1.08358	-0.356389	-0.218287	-0.106583	docking protein 7 (DOK7), mRNA [NM_173660]
29843	CYB5R4	1.08395	-0.297842	-0.142731	0.0164949	cytochrome b5 reductase 4 (CYB5R4), mRNA [NM_016230]
33557	CANX	1.08475	-0.0568064	-0.0159606	-0.102348	calnexin (CANX), transcript variant 1, mRNA [NM_001746]
32721	THC2701341	1.08565	0.0731367	0.470475	0.175977	DQ071571 spermatin {Rattus norvegicus} (exp=-1; wgp=0; cg=0), partial (19%) [THC2701341]
41528	PXMP4	1.08637	-0.0732868	0.118498	0.0391703	peroxisomal membrane protein 4, 24kDa (PXMP4), transcript variant 1, mRNA [NM_007238]
24389	ACSS2	1.0873	-0.845076	-0.583664	0.253845	acyl-CoA synthetase short-chain family member 2 (ACSS2), transcript variant 1, mRNA [NM_018677]
13784	INPP1	1.08796	0.0860231	-0.0343158	0.217976	inositol polyphosphate-1-phosphatase (INPP1), mRNA [NM_002194]
24510	SLC9A3R1	1.0892	-0.288793	-0.249809	0.0399443	solute carrier family 9 (sodium/hydrogen exchanger), member 3 regulator 1 (SLC9A3R1), mRNA [NM_004252]
44135	A_23_P21882	1.09071	-0.168477	-0.347769	0.108511	Unknown
6740	NUCB2	1.09157	-0.0580556	0.855781	0.172241	Homo sapiens cDNA FLJ40079 fis, clone TESTI2001498, highly similar to DNA-BINDING PROTEIN NEFA PRECURSOR. [AK097398]
35766	RIPK3	1.09159	0.529262	0.864085	0.525907	receptor-interacting serine-threonine kinase 3 (RIPK3), mRNA [NM_006871]
32979	PLEKHA6	1.09417	0.10836	-0.120407	0.00614526	pleckstrin homology domain containing, family A member 6 (PLEKHA6), mRNA [NM_014935]
3624	MUC20	1.09511	0.136055	0.17905	-0.120617	mucin 20, cell surface associated (MUC20), transcript variant L, mRNA [NM_152673]
4470	ADAMTS13	1.09533	0.24189	0.393732	0.380388	ADAM metallopeptidase with thrombospondin type 1 motif, 13 (ADAMTS13), transcript variant 1, mRNA [NM_139025]
37419	IL18	1.09596	-0.31968	0.305066	0.219497	interleukin 18 (interferon-gamma-inducing factor) (IL18), mRNA [NM_001562]
2778	XR_016695	1.09615	-0.22988	-0.463929	0.24688	PREDICTED: Homo sapiens similar to Keratin, type I cytoskeletal 18 (Cytokeratin-18) (CK-18) (Keratin-18) (K18) (LOC345430), mRNA [XR_016695]
34105	LOC339483	1.09822	0.620491	0.840143	0.0863603	Homo sapiens cDNA FLJ38790 fis, clone LIVER2002842. [AK096109]
10206	DKFZP434B0335	1.09848	-0.0756205	0.468278	0.202798	DKFZP434B0335 protein (DKFZP434B0335), mRNA [NM_015395]
10047	ENST00000301171	1.09956	-0.631445	-0.385406	0.312382	Human cytochrome P450 (CYP2A7PT) pseudogene mRNA, partial cds. [U22030]
6267	BAIAP2L2	1.10033	-0.0726056	-0.765873	0.0615427	BAI1-associated protein 2-like 2 (BAIAP2L2), mRNA [NM_025045]
44560	DDEF2	1.10077	-0.265076	-0.0943743	0.108106	development and differentiation enhancing factor 2 (DDEF2), mRNA [NM_003887]
41676	RBM47	1.10152	0.194887	-0.204265	-0.114864	RNA binding motif protein 47 (RBM47), transcript variant 2, mRNA [NM_019027]
5619	RNF103	1.10183	0.285848	0.462231	0.104107	ring finger protein 103 (RNF103), mRNA [NM_005667]
35690	CYBB	1.10222	0.334725	0.167781	0.0500861	cytochrome b-245, beta polypeptide (chronic granulomatous disease) (CYBB), mRNA [NM_000397]
31187	AX721087	1.10275	0.417398	0.520714	0.0688979	Sequence 47 from Patent WO0220754. [AX721087]
6660	SPRED1	1.10296	-0.0362781	0.00600601	-0.0737206	sprouty-related, EVH1 domain containing 1 (SPRED1), mRNA [NM_152594]
3007	FA2H	1.10319	-0.119465	0.403623	-0.017258	fatty acid 2-hydroxylase (FA2H), mRNA [NM_024306]
26583	PANK3	1.10422	-0.207717	-0.502224	-0.0548003	pantothenate kinase 3 (PANK3), mRNA [NM_024594]
1818	ITPK1	1.10519	-0.239852	-0.579214	-0.057073	Homo sapiens inositol 1,3,4-triphosphate 5/6 kinase, mRNA (cDNA clone MGC:2116 IMAGE:3010239), complete cds. [BC003622]
45121	HHLA3	1.10587	0.10409	0.452624	--	HERV-H LTR-associating 3 (HHLA3), transcript variant 3, mRNA [NM_001036645]
7649	SERPINC1	1.106	0.32399	0.582155	0.011634	serpin peptidase inhibitor, clade C (antithrombin), member 1 (SERPINC1), mRNA [NM_000488]
2648	EZR	1.10665	-0.456101	-0.293935	-0.227957	ezrin (EZR), transcript variant 1, mRNA [NM_003379]
15909	TMEM16A	1.11178	-0.0213426	0.248974	0.187534	transmembrane protein 16A (TMEM16A), mRNA [NM_018043]
12297	ANXA4	1.11282	0.266638	-0.149421	0.106051	annexin A4 (ANXA4), mRNA [NM_001153]
38930	GHRL	1.11353	--	--	--	ghrelin/obestatin preprohormone (GHRL), mRNA [NM_016362]
31728	FAM102A	1.11408	0.214882	0.126523	0.101954	family with sequence similarity 102, member A (FAM102A), transcript variant 1, mRNA [NM_001035254]
11650	AA334114	1.11538	0.101135	-0.0766248	0.240063	AA334114 EST38270 Embryo, 9 week Homo sapiens cDNA 5' end similar to similar to keratin 18, mRNA sequence [AA334114]
24213	ATP10A	1.11628	-0.655478	-0.548854	-0.232211	ATPase, class V, type 10A (ATP10A), mRNA [NM_024490]
25412	AK123679	1.11647	0.297485	-0.301676	0.0650453	Homo sapiens cDNA FLJ41685 fis, clone HCASM2006338. [AK123679]
42752	FOSL2	1.11676	0.0121322	-0.130539	0.125596	FOS-like antigen 2 (FOSL2), mRNA [NM_005253]
44854	XR_018462	1.11755	-0.236487	-0.524208	0.252635	PREDICTED: Homo sapiens similar to Keratin, type I cytoskeletal 18 (Cytokeratin-18) (CK-18) (Keratin-18) (K18) (LOC391803), mRNA [XR_018462]
36817	MYOM3	1.11877	-0.405196	-0.683179	0.287521	myomesin family, member 3 (MYOM3), mRNA [NM_152372]
17089	CCL15	1.11966	-0.202535	-0.486563	-0.068663	chemokine (C-C motif) ligand 15 (CCL15), transcript variant 2, mRNA [NM_004167]
30903	A_24_P409420	1.12228	-0.196128	-0.55718	0.307423	Unknown
2737	DNAH2	1.12285	-0.109455	-0.073296	0.839976	dynein, axonemal, heavy chain 2 (DNAH2), mRNA [NM_020877]
2977	GLS	1.1246	0.627841	0.64691	0.356258	Glutaminase kidney isoform, mitochondrial precursor (EC 3.5.1.2) (GLS) (L-glutamine amidohydrolase) (K-glutaminase). [Source:Uniprot/SWISSPROT;Acc:O94925] [ENST00000320717]
4310	ZFYVE28	1.12539	-0.147167	0.187947	0.000680271	zinc finger, FYVE domain containing 28 (ZFYVE28), mRNA [NM_020972]
33773	SLC39A11	1.12572	-0.0432548	-0.461181	0.0404944	solute carrier family 39 (metal ion transporter), member 11 (SLC39A11), mRNA [NM_139177]
43551	THC2596442	1.126	0.137235	-0.400351	0.177621	1W7B_A Chain A, Annexin A2: Does It Induce Membrane Aggregation By A New Multimeric State Of The Protein. {Homo sapiens} (exp=-1; wgp=0; cg=0), partial (24%) [THC2596442]
11136	UPP1	1.12612	0.280647	-0.171202	0.161739	uridine phosphorylase 1 (UPP1), transcript variant 2, mRNA [NM_181597]
10122	LRP10	1.1264	-0.0648361	0.180187	-0.00868055	low density lipoprotein receptor-related protein 10 (LRP10), mRNA [NM_014045]
40849	LOC285813	1.12641	0.510771	0.48442	0.227531	Homo sapiens cDNA FLJ36950 fis, clone BRACE2005742. [AK094269]
10236	A_24_P350136	1.12677	-0.258747	-0.592994	0.184582	Unknown
35497	A_32_P26721	1.12762	0.350179	0.455093	-0.104971	Unknown
36930	C12orf35	1.12804	-0.521031	-1.10775	-0.203556	chromosome 12 open reading frame 35 (C12orf35), mRNA [NM_018169]
19727	TPCN1	1.12864	0.00797731	0.108451	0.00278848	Homo sapiens mRNA for KIAA1169 protein, partial cds. [AB032995]
28396	FBLIM1	1.12928	0.250039	0.161907	0.239746	filamin binding LIM protein 1 (FBLIM1), transcript variant 1, mRNA [NM_017556]
9608	TMPRSS4	1.13128	-0.719839	-1.48318	0.338625	transmembrane protease, serine 4 (TMPRSS4), transcript variant 1, mRNA [NM_019894]
6691	C14orf24	1.13171	0.00738778	0.0593792	-0.00616884	chromosome 14 open reading frame 24 (C14orf24), transcript variant 2, mRNA [NM_001079519]
26527	C5orf32	1.13206	0.422143	0.238968	0.0763625	chromosome 5 open reading frame 32 (C5orf32), mRNA [NM_032412]
31517	CKMT1A	1.13212	-0.585512	-0.56456	0.0467648	creatine kinase, mitochondrial 1A (CKMT1A), nuclear gene encoding mitochondrial protein, mRNA [NM_001015001]
6621	CAPN12	1.13321	-0.181473	-1.6283	-0.178478	calpain 12 (CAPN12), mRNA [NM_144691]
17428	AHNAK	1.13511	--	--	--	AHNAK nucleoprotein (AHNAK), transcript variant 1, mRNA [NM_001620]
6423	NXF3	1.13588	0.826967	0.677085	0.341068	nuclear RNA export factor 3 (NXF3), mRNA [NM_022052]
41172	A_24_P6850	1.13608	-0.213624	-0.520058	0.212859	Unknown
42844	PIP5K1B	1.13619	-0.171687	-0.580617	-0.0824229	phosphatidylinositol-4-phosphate 5-kinase, type I, beta (PIP5K1B), transcript variant 2, mRNA [NM_003558]
1959	LIMA1	1.13758	0.493505	0.776227	0.192693	LIM domain and actin binding 1 (LIMA1), transcript variant b, mRNA [NM_016357]
35730	KIFC2	1.1413	0.492299	0.375771	0.148607	kinesin family member C2 (KIFC2), mRNA [NM_145754]
14194	PTRF	1.14134	0.128073	0.619972	0.24696	polymerase I and transcript release factor (PTRF), mRNA [NM_012232]
18377	BC038432	1.14173	-0.067841	-0.404679	0.177634	Homo sapiens cDNA clone IMAGE:5162874, partial cds. [BC038432]
33329	FGFR3	1.145	-0.260386	0.246411	0.127196	fibroblast growth factor receptor 3 (achondroplasia, thanatophoric dwarfism) (FGFR3), transcript variant 1, mRNA [NM_000142]
39392	IGF2BP3	1.14507	-0.104502	0.259126	0.132528	insulin-like growth factor 2 mRNA binding protein 3 (IGF2BP3), mRNA [NM_006547]
13007	C1orf175	1.14655	--	--	--	chromosome 1 open reading frame 175 (C1orf175), mRNA [NM_001039464]
26417	ENST00000342584	1.14752	-0.598144	-0.344238	0.441173	PP7080. [Source:Uniprot/SPTREMBL;Acc:Q71RB1] [ENST00000342584]
33707	HKDC1	1.14892	-0.877568	-2.30488	0.326458	hexokinase domain containing 1 (HKDC1), mRNA [NM_025130]
45179	ANXA2	1.15041	0.318798	-0.156307	0.252793	annexin A2 (ANXA2), transcript variant 2, mRNA [NM_001002857]
7129	IHPK2	1.15227	0.296429	-0.461984	-0.0967924	inositol hexaphosphate kinase 2 (IHPK2), transcript variant 3, mRNA [NM_001005910]
24589	A_24_P110601	1.15266	0.0157925	-0.205614	0.104692	Unknown
36248	XR_018618	1.15329	-0.0658571	-0.604725	0.359026	PREDICTED: Homo sapiens similar to Keratin, type I cytoskeletal 18 (Cytokeratin-18) (CK-18) (Keratin-18) (K18) (LOC390634), mRNA [XR_018618]
1482	A_24_P471242	1.15361	-0.206589	-0.609262	0.242575	Unknown
34416	A_23_P21804	1.15387	-0.34736	0.199203	-0.234964	Unknown
1423	NOXA1	1.15404	-0.0548874	0.255849	0.0641621	NADPH oxidase activator 1 (NOXA1), mRNA [NM_006647]
19480	XR_019186	1.15586	-0.224246	-0.568261	0.258025	PREDICTED: Homo sapiens similar to Keratin, type I cytoskeletal 18 (Cytokeratin-18) (CK-18) (Keratin-18) (K18) (LOC651929), mRNA [XR_019186]
28521	S100A16	1.15587	0.0134447	-0.595225	0.0599873	S100 calcium binding protein A16 (S100A16), mRNA [NM_080388]
26093	C15orf52	1.15671	0.161054	-0.0984341	0.147548	chromosome 15 open reading frame 52 (C15orf52), mRNA [NM_207380]
19987	RBKS	1.15706	0.137644	0.249856	0.188574	ribokinase (RBKS), mRNA [NM_022128]
44598	WIPI1	1.15731	-0.258163	-0.0131682	0.0978745	WD repeat domain, phosphoinositide interacting 1 (WIPI1), mRNA [NM_017983]
3803	SCARNA17	1.15788	0.144463	0.23856	-0.220791	small Cajal body-specific RNA 17 (SCARNA17) on chromosome 18 [NR_003003]
10053	RGS2	1.15937	1.05648	0.114084	-0.0477361	regulator of G-protein signaling 2, 24kDa (RGS2), mRNA [NM_002923]
29623	A_24_P221724	1.15986	--	--	--	Unknown
42054	TOB1	1.16002	-0.199353	-0.164395	-0.167846	transducer of ERBB2, 1 (TOB1), mRNA [NM_005749]
18201	S100A4	1.1625	-0.192904	-0.86271	0.234175	S100 calcium binding protein A4 (S100A4), transcript variant 1, mRNA [NM_002961]
13979	CRIP1	1.16334	-0.0134891	-0.133574	0.110278	cysteine-rich protein 1 (intestinal) (CRIP1), mRNA [NM_001311]
18120	C17orf28	1.16363	-0.682085	-0.15531	0.225448	chromosome 17 open reading frame 28 (C17orf28), mRNA [NM_030630]
16241	TMCO3	1.16529	0.229875	-0.179141	-0.0675391	transmembrane and coiled-coil domains 3 (TMCO3), mRNA [NM_017905]
31260	NFKBIZ	1.16693	0.662709	0.0706458	-0.0808908	nuclear factor of kappa light polypeptide gene enhancer in B-cells inhibitor, zeta (NFKBIZ), transcript variant 1, mRNA [NM_031419]
5822	VIPR1	1.16718	0.495266	-0.178011	0.164162	vasoactive intestinal peptide receptor 1 (VIPR1), mRNA [NM_004624]
39818	S100A14	1.16947	-0.340801	-0.473482	-0.106369	S100 calcium binding protein A14 (S100A14), mRNA [NM_020672]
11067	GJB5	1.17071	-1.19481	-0.999985	0.550782	gap junction protein, beta 5, 31.1kDa (GJB5), mRNA [NM_005268]
16075	BCL10	1.17081	-0.363435	-0.183578	0.0569161	B-cell CLL/lymphoma 10 (BCL10), mRNA [NM_003921]
30489	CACNA1H	1.17145	-0.282573	-0.326592	0.288994	calcium channel, voltage-dependent, T type, alpha 1H subunit (CACNA1H), transcript variant 1, mRNA [NM_021098]
19287	AHNAK	1.17198	-0.0642548	-0.064669	-0.0217537	AHNAK nucleoprotein (AHNAK), transcript variant 1, mRNA [NM_001620]
10590	ZC3H6	1.1729	0.0623426	0.880406	0.327568	zinc finger CCCH-type containing 6 (ZC3H6), mRNA [NM_198581]
37048	LMNA	1.17327	-0.39482	0.126017	0.109783	lamin A/C (LMNA), transcript variant 2, mRNA [NM_005572]
8107	X92493	1.17462	-0.296144	-0.518548	0.0334652	H.sapiens mRNA for STM-7 protein. [X92493]
16605	NOX1	1.1756	-1.74496	-3.09269	0.123615	NADPH oxidase 1 (NOX1), transcript variant NOH-1L, mRNA [NM_007052]
652	XR_018938	1.17702	-0.198667	-0.465716	0.278921	PREDICTED: Homo sapiens similar to Keratin, type I cytoskeletal 18 (Cytokeratin-18) (CK-18) (Keratin-18) (K18) (LOC132391), mRNA [XR_018938]
23879	EME2	1.18042	0.380771	0.308669	0.127886	essential meiotic endonuclease 1 homolog 2 [Source:RefSeq_peptide;Acc:NP_001010865] [ENST00000307394]
37626	CCNYL1	1.18166	-0.0300447	-0.0689742	0.241153	cyclin Y-like 1 (CCNYL1), mRNA [NM_152523]
44894	A_24_P383660	1.18182	-0.193937	-0.472137	0.268614	Unknown
12558	SLC39A11	1.18216	0.232129	-0.257578	0.15543	solute carrier family 39 (metal ion transporter), member 11 (SLC39A11), mRNA [NM_139177]
3648	AK023756	1.18276	-1.16811	-0.24279	-0.359914	Homo sapiens cDNA FLJ13694 fis, clone PLACE2000115. [AK023756]
18519	BTC	1.18304	-0.51371	-0.348	0.0889573	betacellulin (BTC), mRNA [NM_001729]
2004	KRT18P34	1.18326	-0.17152	-0.45354	0.28222	PREDICTED: Homo sapiens misc_RNA (KRT18P34), miscRNA [XR_019198]
30955	THC2598362	1.1836	-0.371695	0.257	0.0648803	Q59F29_HUMAN (Q59F29) PI-3-kinase-related kinase SMG-1 isoform 1homolog (Fragment), partial (4%) [THC2598362]
39213	FKBP2	1.18695	0.056261	0.0516374	0.106601	FK506 binding protein 2, 13kDa (FKBP2), transcript variant 1, mRNA [NM_004470]
3645	PANK3	1.18813	-0.1832	-0.364359	-0.202871	pantothenate kinase 3 (PANK3), mRNA [NM_024594]
37867	PRR15	1.18966	0.0482475	0.0666619	0.0655117	proline rich 15 (PRR15), mRNA [NM_175887]
22286	SPAG9	1.1905	-0.169031	0.157874	0.0857827	sperm associated antigen 9 (SPAG9), mRNA [NM_003971]
1594	EDEM3	1.1907	-0.405439	-0.0430866	-0.0906772	ER degradation enhancer, mannosidase alpha-like 3 (EDEM3), mRNA [NM_025191]
22712	DISP2	1.19093	0.651936	0.151814	0.416318	dispatched homolog 2 (Drosophila) (DISP2), mRNA [NM_033510]
14428	PLCD1	1.193	-0.212317	0.0111037	0.0567151	phospholipase C, delta 1 (PLCD1), mRNA [NM_006225]
2461	A_24_P247303	1.19314	-0.431033	-0.86688	0.216299	Unknown
10114	COL6A2	1.19325	0.290182	0.320475	0.0733601	collagen, type VI, alpha 2 (COL6A2), transcript variant 2C2a', mRNA [NM_058175]
16488	XR_018953	1.19359	-0.152767	-0.310179	0.678767	PREDICTED: Homo sapiens similar to Keratin, type I cytoskeletal 18 (Cytokeratin-18) (CK-18) (Keratin-18) (K18) (LOC391179), mRNA [XR_018953]
6876	KRT18	1.19768	-0.0771993	-0.337734	0.355353	keratin 18 (KRT18), transcript variant 1, mRNA [NM_000224]
42230	KRT18P19	1.19771	-0.259743	-0.558598	0.283703	PREDICTED: Homo sapiens misc_RNA (KRT18P19), miscRNA [XR_019026]
25530	SPINK1	1.19909	-0.519259	-1.8479	0.876588	serine peptidase inhibitor, Kazal type 1 (SPINK1), mRNA [NM_003122]
38806	XR_019037	1.20072	-0.148883	-0.456527	0.288963	PREDICTED: Homo sapiens hypothetical LOC391271 (LOC391271), mRNA [XR_019037]
26345	A_24_P358406	1.20109	-0.14769	-0.25116	0.33271	Unknown
7280	LOC257407	1.2013	-0.176505	-0.480901	0.42929	Homo sapiens clone 23568, 23621, 23795, 23873 and 23874 mRNA sequences. [AF007149]
10934	AK2P2	1.20139	-0.259193	-0.547693	0.302024	PREDICTED: Homo sapiens adenylate kinase 2 pseudogene 2 (AK2P2), mRNA [XR_017211]
13616	GDA	1.20417	-0.83935	-1.03778	0.343345	guanine deaminase (GDA), mRNA [NM_004293]
27799	KRT18P28	1.20516	-0.178067	-0.444328	0.257701	PREDICTED: Homo sapiens similar to Keratin, type I cytoskeletal 18 (Cytokeratin-18) (CK-18) (Keratin-18) (K18) (LOC343326), mRNA [XR_019568]
33509	A_32_P21742	1.20744	-0.585534	-0.169965	0.190953	Unknown
12738	ATP10B	1.20778	--	--	--	ATPase, class V, type 10B (ATP10B), mRNA [NM_025153]
31931	CCDC64B	1.20876	-0.200491	-0.0155397	0.175023	Homo sapiens mRNA; cDNA DKFZp666L166 (from clone DKFZp666L166). [AL833749]
35398	ENST00000332750	1.20968	0.40424	-0.58368	-0.195487	Mucin-3B (Intestinal mucin-3B) (Fragment). [Source:Uniprot/SWISSPROT;Acc:Q9H195] [ENST00000332750]
39113	AA639753	1.2099	-0.250011	-0.759368	0.061505	nq82c12.s1 NCI_CGAP_Co9 Homo sapiens cDNA clone IMAGE:1158838 3', mRNA sequence [AA639753]
13270	XR_018953	1.21033	-0.176161	-0.461599	0.286959	PREDICTED: Homo sapiens similar to Keratin, type I cytoskeletal 18 (Cytokeratin-18) (CK-18) (Keratin-18) (K18) (LOC391179), mRNA [XR_018953]
13366	EHD1	1.21065	-0.0718398	0.379478	0.422178	Homo sapiens EH-domain containing protein testilin mRNA, complete cds. [AF099011]
12478	BTN3A2	1.2127	0.571793	0.421615	0.10599	butyrophilin, subfamily 3, member A2 (BTN3A2), mRNA [NM_007047]
35801	PLEC1	1.21387	0.430223	0.453396	0.113172	plectin 1, intermediate filament binding protein 500kDa (PLEC1), transcript variant 6, mRNA [NM_201380]
17315	BC040051	1.21456	0.495922	0.0705213	0.0689063	Homo sapiens, clone IMAGE:6018828, mRNA. [BC040051]
43041	B3GNT3	1.21665	-0.554471	-0.0842502	0.0277319	UDP-GlcNAc:betaGal beta-1,3-N-acetylglucosaminyltransferase 3 (B3GNT3), mRNA [NM_014256]
33921	ABCA3	1.2169	0.368409	0.832863	0.0909991	ATP-binding cassette, sub-family A (ABC1), member 3 (ABCA3), mRNA [NM_001089]
12018	PAG1	1.21809	-0.172179	-0.75351	0.122495	phosphoprotein associated with glycosphingolipid microdomains 1 (PAG1), mRNA [NM_018440]
2453	SLC25A20	1.21827	-0.129427	0.215016	0.01671	solute carrier family 25 (carnitine/acylcarnitine translocase), member 20 (SLC25A20), nuclear gene encoding mitochondrial protein, mRNA [NM_000387]
35288	GMPPB	1.2187	-0.231264	-0.0929706	-0.0108627	GDP-mannose pyrophosphorylase B (GMPPB), transcript variant 2, mRNA [NM_021971]
7458	AHNAK	1.22034	-0.117251	-0.0367358	-0.0347429	AHNAK nucleoprotein (AHNAK), transcript variant 1, mRNA [NM_001620]
14951	KRT18P49	1.2217	-0.128707	-0.444179	0.2844	PREDICTED: Homo sapiens keratin 18 pseudogene 49 (KRT18P49), mRNA [XR_016590]
43705	A_23_P66347	1.22217	-0.122968	0.0314674	0.288363	Unknown
27131	FLNB	1.22294	0.167698	0.0414823	0.226833	filamin B, beta (actin binding protein 278) (FLNB), mRNA [NM_001457]
41867	AMY1C	1.22541	0.418286	0.560437	-0.0736701	amylase, alpha 1C (salivary) (AMY1C), mRNA [NM_001008219]
31356	ANTXR2	1.22694	0.238052	-0.616962	0.261309	anthrax toxin receptor 2 (ANTXR2), mRNA [NM_058172]
9612	XR_019060	1.23212	-0.191681	-0.506694	0.292174	PREDICTED: Homo sapiens similar to Keratin, type I cytoskeletal 18 (Cytokeratin-18) (CK-18) (Keratin-18) (K18) (LOC644030), mRNA [XR_019060]
14370	ZNF226	1.23281	0.999328	0.535002	0.07271	zinc finger protein 226 (ZNF226), transcript variant 3, mRNA [NM_001032374]
36032	EXOC7	1.23284	-0.288982	0.195741	-0.0602567	exocyst complex component 7 (EXOC7), transcript variant 1, mRNA [NM_001013839]
1265	ANKRD13C	1.23438	0.398616	0.37838	0.16526	ankyrin repeat domain 13C (ANKRD13C), mRNA [NM_030816]
7910	A_24_P792988	1.23579	-0.204718	-0.546068	0.287087	Unknown
34666	RRAS	1.23639	-0.0299949	-0.0137806	0.169911	related RAS viral (r-ras) oncogene homolog (RRAS), mRNA [NM_006270]
39755	ENST00000328711	1.23671	0.0593413	-0.313606	-0.0341299	Uncharacterized protein C13orf29. [Source:Uniprot/SWISSPROT;Acc:Q8IVM7] [ENST00000328711]
25347	LOC400573	1.23702	-1.33619	-2.37904	-0.280752	Homo sapiens hypothetical gene supported by BC015790; BC041634, mRNA (cDNA clone IMAGE:4661388). [BC063383]
17153	GDA	1.23923	-0.357337	-1.3453	0.112594	guanine deaminase (GDA), mRNA [NM_004293]
7680	HRH1	1.23973	-0.0286151	-0.149075	0.143086	histamine receptor H1 (HRH1), transcript variant 4, mRNA [NM_000861]
16188	ANXA2P1	1.23992	0.190318	-0.439818	0.208882	annexin A2 pseudogene 1 (ANXA2P1) on chromosome 4 [NR_001562]
39741	PRRG1	1.24121	-0.0205457	0.132858	0.367795	proline rich Gla (G-carboxyglutamic acid) 1 (PRRG1), mRNA [NM_000950]
35888	SPRY2	1.24133	-0.177449	0.0569525	-0.0152967	sprouty homolog 2 (Drosophila) (SPRY2), mRNA [NM_005842]
11881	CA12	1.24294	-0.0510678	-0.893245	0.119466	carbonic anhydrase XII (CA12), transcript variant 1, mRNA [NM_001218]
43233	XR_018420	1.24298	-0.184438	-0.469659	0.342631	PREDICTED: Homo sapiens similar to Keratin, type I cytoskeletal 18 (Cytokeratin-18) (CK-18) (Keratin-18) (K18) (LOC391827), mRNA [XR_018420]
8828	LY6D	1.24389	--	--	--	lymphocyte antigen 6 complex, locus D (LY6D), mRNA [NM_003695]
30623	XR_018749	1.2444	-0.130866	-0.413544	0.319594	PREDICTED: Homo sapiens similar to Keratin, type I cytoskeletal 18 (Cytokeratin-18) (CK-18) (Keratin-18) (K18) (LOC442405), mRNA [XR_018749]
19381	THC2535223	1.24456	0.455154	-0.0117938	0.218521	BC000698 keratin 18 {Homo sapiens} (exp=-1; wgp=0; cg=0), partial (19%) [THC2535223]
11373	GPA33	1.24464	-0.683299	-0.409477	-0.134272	glycoprotein A33 (transmembrane) (GPA33), mRNA [NM_005814]
8807	THC2674900	1.24542	-0.235358	-0.0796792	-0.431352	Unknown
12799	ANTXR2	1.2466	0.299063	-0.86366	0.250028	anthrax toxin receptor 2 (ANTXR2), mRNA [NM_058172]
12765	THC2582300	1.24727	0.140672	-0.175179	-0.103281	Q2IIH7_ANADE (Q2IIH7) PE-PGRS family protein, partial (3%) [THC2582300]
36548	LAMC2	1.2502	-0.42832	-0.133507	0.062708	laminin, gamma 2 (LAMC2), transcript variant 1, mRNA [NM_005562]
14652	SELENBP1	1.25042	0.221664	-0.0834772	0.236146	selenium binding protein 1 (SELENBP1), mRNA [NM_003944]
1346	RHOC	1.25296	0.254314	0.247772	0.262296	ras homolog gene family, member C (RHOC), transcript variant 1, mRNA [NM_175744]
962	A_24_P281443	1.2563	-0.157908	-0.379237	0.327734	Unknown
35620	EPS8L1	1.25863	0.385112	0.518577	0.263252	EPS8-like 1 (EPS8L1), transcript variant 1, mRNA [NM_133180]
7840	TNFRSF14	1.25967	0.457714	0.3887	0.0503008	tumor necrosis factor receptor superfamily, member 14 (herpesvirus entry mediator) (TNFRSF14), mRNA [NM_003820]
5630	AA563626	1.26048	--	--	--	AA563626 ng47f01.s1 NCI_CGAP_Co3 Homo sapiens cDNA clone IMAGE:937945 3', mRNA sequence [AA563626]
11028	TSPAN3	1.26049	0.084044	0.00236651	0.000298098	tetraspanin 3 (TSPAN3), transcript variant 1, mRNA [NM_005724]
2528	BTN2A2	1.26167	0.54053	0.69038	-0.143873	butyrophilin, subfamily 2, member A2 (BTN2A2), transcript variant 2, mRNA [NM_181531]
38802	LOC286144	1.26203	-0.0637846	0.153109	-0.0172237	hypothetical LOC286144 (LOC286144) on chromosome 8 [NR_015339]
41868	DHTKD1	1.26292	0.108685	0.250197	0.0101108	dehydrogenase E1 and transketolase domain containing 1 (DHTKD1), mRNA [NM_018706]
39921	THC2662587	1.26468	-0.189631	-0.659233	0.0903579	Unknown
16532	LAMB2	1.26756	0.46103	0.747244	0.257763	laminin, beta 2 (laminin S) (LAMB2), mRNA [NM_002292]
3383	FUT2	1.26925	-1.7406	-1.40057	-0.47457	fucosyltransferase 2 (secretor status included) (FUT2), transcript variant 1, mRNA [NM_000511]
39045	LOC442249	1.26947	-0.160034	-0.456703	0.325478	PREDICTED: Homo sapiens misc_RNA (LOC442249), miscRNA [XR_019231]
11361	THC2689491	1.27254	-0.27516	-0.0378651	-0.476697	Unknown
1805	TMEM61	1.27502	-0.247449	-0.382333	-0.0619236	transmembrane protein 61 (TMEM61), mRNA [NM_182532]
43059	FZD5	1.27615	0.22512	-0.692275	-0.0966689	frizzled homolog 5 (Drosophila) (FZD5), mRNA [NM_003468]
18793	GPT	1.2772	0.133863	-0.0876061	-0.135637	glutamic-pyruvate transaminase (alanine aminotransferase) (GPT), mRNA [NM_005309]
3127	LMNA	1.28021	-0.551709	0.142915	0.117874	lamin A/C (LMNA), transcript variant 2, mRNA [NM_005572]
11068	THC2524582	1.28158	-0.181349	-0.45201	0.340554	Q5U0N8_HUMAN (Q5U0N8) Keratin 18 (Cell proliferation-inducing protein 46), partial (46%) [THC2524582]
5163	NPAL2	1.28173	-0.0893422	0.390902	0.315157	Homo sapiens cDNA: FLJ21362 fis, clone COL02886. [AK025015]
33505	GALE	1.28311	-0.146683	-0.197248	0.0495836	UDP-galactose-4-epimerase (GALE), transcript variant 1, mRNA [NM_000403]
28441	TOM1L2	1.28381	-0.170062	0.132873	0.167021	target of myb1-like 2 (chicken) (TOM1L2), transcript variant 3, mRNA [NM_001082968]
33573	MARCO	1.2845	-1.05179	-0.587893	-0.0969085	macrophage receptor with collagenous structure (MARCO), mRNA [NM_006770]
38874	THC2683231	1.28724	0.414536	0.0644323	0.05182	Q77CB1_9ALPH (Q77CB1) UL6 protein, partial (3%) [THC2683231]
11497	CLDN4	1.28725	-0.0721952	-0.308801	0.113763	claudin 4 (CLDN4), mRNA [NM_001305]
35021	ANXA2	1.29218	0.28892	-0.234925	0.281119	annexin A2 (ANXA2), transcript variant 2, mRNA [NM_001002857]
40963	CYP4F11	1.29235	--	--	--	cytochrome P450, family 4, subfamily F, polypeptide 11 (CYP4F11), mRNA [NM_021187]
33998	TST	1.29404	-0.579006	-0.404338	0.0612379	thiosulfate sulfurtransferase (rhodanese) (TST), nuclear gene encoding mitochondrial protein, mRNA [NM_003312]
35051	A_24_P418687	1.2952	-0.177966	-0.488418	0.327119	Unknown
5186	NRBP2	1.2976	0.121517	0.44013	-0.0887101	nuclear receptor binding protein 2 (NRBP2), mRNA [NM_178564]
22382	PIGR	1.29849	-0.486006	-0.189357	-0.148627	polymeric immunoglobulin receptor (PIGR), mRNA [NM_002644]
12388	KRT18P33	1.30771	-0.0784517	-0.307745	0.343945	PREDICTED: Homo sapiens keratin 18 pseudogene 33 (KRT18P33), mRNA [XR_019330]
30369	EZR	1.30774	-0.116719	-0.078607	0.0055132	ezrin (EZR), transcript variant 1, mRNA [NM_003379]
1675	RNF145	1.30839	-0.118026	0.146175	-0.00640164	ring finger protein 145 (RNF145), mRNA [NM_144726]
9540	LOC284570	1.30923	1.00058	0.851779	0.0502667	Homo sapiens, clone IMAGE:4941949, mRNA. [BC040156]
33506	A_24_P161733	1.30988	-0.12784	-0.380804	0.41244	Unknown
43485	FER1L4	1.31053	0.068809	0.235442	-0.0496242	Homo sapiens cDNA FLJ13459 fis, clone PLACE1003366, weakly similar to Homo sapiens otoferlin (OTOF) mRNA. [AK023521]
14372	AGXT2L2	1.3126	0.0114027	-0.225742	-0.0538291	alanine-glyoxylate aminotransferase 2-like 2 (AGXT2L2), mRNA [NM_153373]
28552	XR_018339	1.31263	-0.0885992	-0.366104	0.272602	PREDICTED: Homo sapiens similar to Keratin, type I cytoskeletal 18 (Cytokeratin-18) (CK-18) (Keratin-18) (K18) (LOC648448), mRNA [XR_018339]
12862	XR_018311	1.3133	-0.183427	-0.406765	0.289438	PREDICTED: Homo sapiens similar to Keratin, type I cytoskeletal 18 (Cytokeratin-18) (CK-18) (Keratin-18) (K18) (LOC139060), mRNA [XR_018311]
34778	AGPAT4	1.31482	0.186881	0.564636	0.0363714	1-acylglycerol-3-phosphate O-acyltransferase 4 (lysophosphatidic acid acyltransferase, delta) (AGPAT4), mRNA [NM_020133]
32453	FLJ40504	1.31603	-0.111482	-0.381814	0.381858	hypothetical protein FLJ40504 (FLJ40504), mRNA [NM_173624]
16214	PLEKHM1	1.31732	-0.234954	0.433982	0.240529	pleckstrin homology domain containing, family M (with RUN domain) member 1 (PLEKHM1), mRNA [NM_014798]
7065	SELENBP1	1.3204	0.0524321	-0.334107	0.0732812	selenium binding protein 1 (SELENBP1), mRNA [NM_003944]
31462	BCAR3	1.3213	-0.442841	-0.567193	0.0137448	breast cancer anti-estrogen resistance 3 (BCAR3), mRNA [NM_003567]
38819	IQCG	1.32182	0.201614	-0.536421	-0.210435	IQ motif containing G (IQCG), mRNA [NM_032263]
27372	SERPINB8	1.32221	-0.162295	-0.180698	0.391567	serpin peptidase inhibitor, clade B (ovalbumin), member 8 (SERPINB8), transcript variant 2, mRNA [NM_198833]
1543	KRT18	1.32231	-0.213916	-0.397969	0.379682	keratin 18 (KRT18), transcript variant 1, mRNA [NM_000224]
8202	RARRES3	1.32408	0.513178	1.02303	0.214496	retinoic acid receptor responder (tazarotene induced) 3 (RARRES3), mRNA [NM_004585]
3152	XR_016161	1.32487	-0.213461	-0.471131	0.323421	PREDICTED: Homo sapiens similar to Keratin, type I cytoskeletal 18 (Cytokeratin-18) (CK-18) (Keratin-18) (K18) (LOC642448), mRNA [XR_016161]
10092	PTPRR	1.32497	0.0196288	-1.35692	-0.0872131	protein tyrosine phosphatase, receptor type, R (PTPRR), transcript variant 1, mRNA [NM_002849]
42261	CYP2B6	1.3282	-0.659347	-1.35202	-0.111238	cytochrome P450, family 2, subfamily B, polypeptide 6 (CYP2B6), mRNA [NM_000767]
24076	GLS	1.33274	0.289865	0.301828	0.32225	glutaminase (GLS), nuclear gene encoding mitochondrial protein, mRNA [NM_014905]
1300	XR_019191	1.33285	-0.052891	-0.330645	0.328739	PREDICTED: Homo sapiens similar to Keratin, type I cytoskeletal 18 (Cytokeratin-18) (CK-18) (Keratin-18) (K18) (LOC121054), mRNA [XR_019191]
18443	EDEM1	1.3335	-0.149971	-0.0391962	-0.0756412	ER degradation enhancer, mannosidase alpha-like 1 (EDEM1), mRNA [NM_014674]
35579	C19orf33	1.33692	0.0581636	-0.365359	-0.0978345	chromosome 19 open reading frame 33 (C19orf33), mRNA [NM_033520]
44666	SLC37A1	1.33767	0.020503	-0.192915	-0.0684597	solute carrier family 37 (glycerol-3-phosphate transporter), member 1 (SLC37A1), mRNA [NM_018964]
37987	RHOF	1.33901	-0.54576	-0.355642	0.05215	ras homolog gene family, member F (in filopodia) (RHOF), mRNA [NM_019034]
5570	MUC13	1.34182	-0.842308	-2.24778	0.215351	mucin 13, cell surface associated (MUC13), mRNA [NM_033049]
41133	MGC2664	1.34408	-1.17591	-1.47554	-0.311243	Homo sapiens, clone IMAGE:3543963, mRNA. [BC004968]
45087	HEPH	1.34526	0.0633434	-0.694065	0.0172074	hephaestin (HEPH), transcript variant 2, mRNA [NM_014799]
7177	A_24_P780319	1.34684	-0.122949	-0.39136	0.296262	Unknown
40891	MICAL1	1.34757	0.159062	0.308404	0.372801	microtubule associated monoxygenase, calponin and LIM domain containing 1 (MICAL1), mRNA [NM_022765]
2982	DDEFL1	1.34777	-0.0986493	0.299571	0.343847	development and differentiation enhancing factor-like 1 (DDEFL1), mRNA [NM_017707]
24797	ATP9B	1.35182	-0.490615	-1.01292	0.0267237	ATPase, class II, type 9B (ATP9B), mRNA [NM_198531]
24047	TNFRSF6B	1.35336	0.0165896	-0.0979708	0.1733	tumor necrosis factor receptor superfamily, member 6b, decoy (TNFRSF6B), transcript variant M68C, mRNA [NM_032945]
17189	SLC22A23	1.35353	0.104473	0.0170622	0.0336151	solute carrier family 22, member 23 (SLC22A23), transcript variant 1, mRNA [NM_015482]
22443	KRT18P42	1.35629	-0.124567	-0.335018	0.36726	PREDICTED: Homo sapiens misc_RNA (KRT18P42), miscRNA [XR_018193]
38564	PLDN	1.35852	0.0414842	-0.25332	-0.0839602	pallidin homolog (mouse) (PLDN), mRNA [NM_012388]
17497	PHLDA2	1.35855	-0.463222	0.165144	0.0256918	pleckstrin homology-like domain, family A, member 2 (PHLDA2), mRNA [NM_003311]
32030	DDX60	1.35858	0.660203	0.972659	0.213773	DEAD (Asp-Glu-Ala-Asp) box polypeptide 60 (DDX60), mRNA [NM_017631]
38164	BE738586	1.35915	--	--	--	601572877T1 NIH_MGC_57 Homo sapiens cDNA clone IMAGE:3839731 3', mRNA sequence [BE738586]
43223	SEMA4G	1.36072	0.287808	-0.0587234	0.0499694	sema domain, immunoglobulin domain (Ig), transmembrane domain (TM) and short cytoplasmic domain, (semaphorin) 4G (SEMA4G), mRNA [NM_017893]
32316	AF088076	1.361	-0.726135	-1.24109	0.125313	Homo sapiens full length insert cDNA clone ZE01A04. [AF088076]
12184	UGT2B7	1.36273	0.263454	-0.84973	1.30493	UDP glucuronosyltransferase 2 family, polypeptide B7 (UGT2B7), mRNA [NM_001074]
6469	BTN3A2	1.36286	0.563392	0.473672	0.175581	butyrophilin, subfamily 3, member A2 (BTN3A2), mRNA [NM_007047]
1569	ITGA3	1.36333	0.129411	-0.00114028	-0.0572193	integrin, alpha 3 (antigen CD49C, alpha 3 subunit of VLA-3 receptor) (ITGA3), transcript variant a, mRNA [NM_002204]
810	IFIT2	1.36433	0.368974	1.4037	0.499126	interferon-induced protein with tetratricopeptide repeats 2 (IFIT2), mRNA [NM_001547]
11168	BU943730	1.36918	0.0616007	-1.14433	1.0437	AGENCOURT_10544326 NIH_MGC_126 Homo sapiens cDNA clone IMAGE:6723988 5', mRNA sequence [BU943730]
12579	KRT18	1.37019	-0.00455395	-0.286627	0.462739	keratin 18 (KRT18), transcript variant 1, mRNA [NM_000224]
26063	FUT5	1.37294	-0.59038	-0.610164	-0.154604	fucosyltransferase 5 (alpha (1,3) fucosyltransferase) (FUT5), mRNA [NM_002034]
12550	S100P	1.3746	-1.18414	-1.55712	0.13094	S100 calcium binding protein P (S100P), mRNA [NM_005980]
41514	ZZEF1	1.37907	0.163088	0.383177	0.0635755	zinc finger, ZZ-type with EF-hand domain 1 (ZZEF1), mRNA [NM_015113]
9431	XR_018843	1.3825	-0.0249435	-0.275426	0.441097	PREDICTED: Homo sapiens similar to Keratin, type I cytoskeletal 18 (Cytokeratin-18) (CK-18) (Keratin-18) (K18) (LOC649233), mRNA [XR_018843]
43280	THC2702298	1.38255	-0.95091	-0.319133	0.0178071	ALU1_HUMAN (P39188) Alu subfamily J sequence contamination warning entry, partial (6%) [THC2702298]
13984	THC2757602	1.38786	0.391684	0.170534	0.185357	Unknown
6516	PLXNA2	1.38846	0.213413	0.297235	0.248373	plexin A2 (PLXNA2), mRNA [NM_025179]
39244	ENST00000343959	1.39016	0.607242	-0.0118948	0.0834222	Protein FAM25. [Source:Uniprot/SWISSPROT;Acc:Q5VTM1] [ENST00000343959]
22196	C10orf116	1.39298	0.0931819	-0.465231	0.451929	chromosome 10 open reading frame 116 (C10orf116), mRNA [NM_006829]
472	SERPINB8	1.39468	-0.461197	-0.525135	0.281921	serpin peptidase inhibitor, clade B (ovalbumin), member 8 (SERPINB8), transcript variant 3, mRNA [NM_001031848]
38543	KLF2	1.39551	-0.299053	0.0656176	0.2549	Kruppel-like factor 2 (lung) (KLF2), mRNA [NM_016270]
36921	ATP10A	1.39859	-0.564015	-0.13937	-0.311462	ATPase, class V, type 10A (ATP10A), mRNA [NM_024490]
34977	TOB1	1.40098	0.149984	0.200663	-0.0591592	Homo sapiens, clone IMAGE:4133978, mRNA. [BC015064]
44995	CAMK2N1	1.40319	0.0716379	-0.0896832	0.229856	calcium/calmodulin-dependent protein kinase II inhibitor 1 (CAMK2N1), mRNA [NM_018584]
12714	FGFBP1	1.40715	-0.639696	-0.669229	-0.129395	fibroblast growth factor binding protein 1 (FGFBP1), mRNA [NM_005130]
28149	TSPAN8	1.40849	-0.842721	-1.37715	0.224238	tetraspanin 8 (TSPAN8), mRNA [NM_004616]
13619	GALNT10	1.41472	2.2279	2.02632	-0.0547315	Homo sapiens cDNA FLJ11715 fis, clone HEMBA1005223. [AK021777]
36373	MAGT1	1.42345	-0.280879	-0.262205	0.169092	magnesium transporter 1 (MAGT1), mRNA [NM_032121]
36288	KIAA1324L	1.42475	0.150192	0.331378	0.0248458	KIAA1324-like (KIAA1324L), mRNA [NM_152748]
29949	RILP	1.42534	0.0231056	-0.00509386	0.035684	Rab interacting lysosomal protein (RILP), mRNA [NM_031430]
44392	NDRG1	1.42561	-1.20214	-0.290905	0.228043	N-myc downstream regulated gene 1 (NDRG1), mRNA [NM_006096]
36711	TP53INP1	1.42693	1.04399	0.905376	0.278861	tumor protein p53 inducible nuclear protein 1 (TP53INP1), mRNA [NM_033285]
7526	PLSCR4	1.42972	0.357622	0.19535	0.217678	phospholipid scramblase 4 (PLSCR4), mRNA [NM_020353]
11543	LOC388610	1.42983	0.815898	0.159976	0.544736	hypothetical LOC388610 (LOC388610), mRNA [NM_001013642]
32408	FUT6	1.43184	-0.568349	-0.298768	0.108358	fucosyltransferase 6 (alpha (1,3) fucosyltransferase) (FUT6), transcript variant 1, mRNA [NM_000150]
37130	MOBKL2B	1.43202	0.108552	-0.520054	0.126166	MOB1, Mps One Binder kinase activator-like 2B (yeast) (MOBKL2B), mRNA [NM_024761]
31504	HEPH	1.4409	-0.116682	-0.689799	-0.0149696	hephaestin (HEPH), transcript variant 2, mRNA [NM_014799]
28953	KRT8	1.44272	-0.16848	--	0.199893	keratin 8 (KRT8), mRNA [NM_002273]
39919	PDZK1IP1	1.44298	-0.635365	-0.487861	-0.146209	PDZK1 interacting protein 1 (PDZK1IP1), mRNA [NM_005764]
41571	DKFZP564O0823	1.44395	-0.492291	-0.28529	0.0541512	DKFZP564O0823 protein (DKFZP564O0823), mRNA [NM_015393]
11999	ACSF2	1.44466	-0.139552	-0.118218	0.080841	acyl-CoA synthetase family member 2 (ACSF2), mRNA [NM_025149]
32303	CALML4	1.44729	0.164627	-0.839617	-0.218308	calmodulin-like 4 (CALML4), transcript variant 1, mRNA [NM_033429]
40689	SOD3	1.45043	0.0553255	0.0325538	-0.10481	superoxide dismutase 3, extracellular (SOD3), mRNA [NM_003102]
7237	ENST00000375606	1.45083	0.128589	-0.108598	0.0723196	Transmembrane protein 16M (Fragment). [Source:Uniprot/SPTREMBL;Acc:Q5TEV4] [ENST00000375606]
13788	SLC22A18	1.45088	-1.0665	-1.08982	0.172758	solute carrier family 22, member 18 (SLC22A18), transcript variant 2, mRNA [NM_183233]
37415	FUT3	1.45369	-0.608473	-0.500006	-0.315785	fucosyltransferase 3 (galactoside 3(4)-L-fucosyltransferase, Lewis blood group) (FUT3), transcript variant 1, mRNA [NM_000149]
31292	THC2533833	1.46361	-0.103128	0.139981	-0.0990859	AA873311 oh76g08.s1 NCI_CGAP_Kid3 Homo sapiens cDNA clone IMAGE:1472990 3' similar to gb:J05021 EZRIN (HUMAN);, mRNA sequence [AA873311]
32475	KRCC1	1.47171	-0.262586	-0.341882	0.299742	lysine-rich coiled-coil 1 (KRCC1), mRNA [NM_016618]
29644	C8orf73	1.47298	-0.085837	-0.430084	-0.0814936	chromosome 8 open reading frame 73 (C8orf73), mRNA [NM_001100878]
44521	ST3GAL4	1.47712	-0.0746639	0.0976944	0.162636	ST3 beta-galactoside alpha-2,3-sialyltransferase 4 (ST3GAL4), mRNA [NM_006278]
39023	C15orf52	1.47727	0.260395	-0.105447	0.176557	chromosome 15 open reading frame 52 (C15orf52), mRNA [NM_207380]
10971	SQRDL	1.47926	0.088137	-0.271997	0.0386889	sulfide quinone reductase-like (yeast) (SQRDL), mRNA [NM_021199]
40219	C19orf33	1.48854	0.285111	-0.277374	-0.066345	chromosome 19 open reading frame 33 (C19orf33), mRNA [NM_033520]
38404	C7orf53	1.49092	0.254662	0.61019	0.709542	chromosome 7 open reading frame 53 (C7orf53), mRNA [NM_182597]
7298	F2RL1	1.49126	-0.242534	-0.457023	-0.14801	coagulation factor II (thrombin) receptor-like 1 (F2RL1), mRNA [NM_005242]
11310	GPR120	1.50011	-2.24399	-2.05786	0.605193	G protein-coupled receptor 120 (GPR120), mRNA [NM_181745]
26916	OPTN	1.50323	0.102028	0.730341	0.267568	optineurin (OPTN), transcript variant 1, mRNA [NM_001008211]
43888	PLCE1	1.51517	0.404697	0.22804	0.30552	phospholipase C, epsilon 1 (PLCE1), mRNA [NM_016341]
36981	PDE9A	1.51618	-0.724263	-0.708253	0.187177	phosphodiesterase 9A (PDE9A), transcript variant 1, mRNA [NM_002606]
28646	C12orf35	1.51641	-0.419185	-0.961251	0.180625	chromosome 12 open reading frame 35 (C12orf35), mRNA [NM_018169]
42646	ANKRD42	1.51694	0.604527	0.218092	-0.245464	ankyrin repeat domain 42 (ANKRD42), mRNA [NM_182603]
17260	IGSF9	1.52009	-0.0457617	-0.0140279	0.0463764	immunoglobulin superfamily, member 9 (IGSF9), mRNA [NM_020789]
38832	C4orf34	1.5244	0.331991	-0.141151	0.0523556	chromosome 4 open reading frame 34 (C4orf34), mRNA [NM_174921]
14617	GBP3	1.52567	0.14588	0.421103	0.3876	guanylate binding protein 3 (GBP3), mRNA [NM_018284]
18730	A_24_P844100	1.5263	-0.218582	-0.452255	0.396143	Unknown
43902	THC2559002	1.52736	0.440658	0.621744	0.0343876	Unknown
22051	TMSL3	1.52966	0.181179	-0.450557	0.286268	thymosin-like 3 (TMSL3), mRNA [NM_183049]
38676	CDA	1.5334	-0.720134	-0.581449	0.240165	cytidine deaminase (CDA), mRNA [NM_001785]
28936	MICAL2	1.53417	-0.273901	-0.776914	0.205734	microtubule associated monoxygenase, calponin and LIM domain containing 2 (MICAL2), mRNA [NM_014632]
12211	XR_018991	1.53482	-0.168926	-0.293041	0.727178	PREDICTED: Homo sapiens similar to Keratin, type II cytoskeletal 8 (Cytokeratin-8) (CK-8) (Keratin-8) (K8) (LOC344320), mRNA [XR_018991]
33581	ENST00000211092	1.54899	-0.599737	-0.881233	0.288899	Homo sapiens HSPC323 mRNA, partial cds. [AF161441]
19048	AK057652	1.54943	0.0645062	0.697848	-0.172776	Homo sapiens cDNA FLJ33090 fis, clone TRACH2000559. [AK057652]
29316	C1orf54	1.55216	0.195327	0.0161378	0.213435	chromosome 1 open reading frame 54 (C1orf54), mRNA [NM_024579]
35152	ENST00000343505	1.55345	-0.539911	-0.637066	-0.0893914	NHS-like protein 1. [Source:Uniprot/SPTREMBL;Acc:Q5SYE7] [ENST00000343505]
39934	PLCXD1	1.55883	-0.114779	0.269664	-0.125849	phosphatidylinositol-specific phospholipase C, X domain containing 1 (PLCXD1), mRNA [NM_018390]
18285	LOC644186	1.56033	0.950371	1.03595	0.691619	hypothetical protein LOC644186 (LOC644186), mRNA [NM_001123225]
2056	LOC339240	1.5605	--	--	--	keratin pseudogene (LOC339240) on chromosome 17 [NR_001443]
24564	AGPAT4	1.56142	0.442934	0.831989	0.407194	1-acylglycerol-3-phosphate O-acyltransferase 4 (lysophosphatidic acid acyltransferase, delta) (AGPAT4), mRNA [NM_020133]
28514	TFF3	1.5656	-0.251685	-0.289674	0.150154	trefoil factor 3 (intestinal) (TFF3), mRNA [NM_003226]
13956	PSORS1C1	1.56568	-0.62929	-1.26847	0.125432	psoriasis susceptibility 1 candidate 1 (PSORS1C1), mRNA [NM_014068]
37624	TncRNA	1.56722	0.740199	0.287656	0.215424	trophoblast-derived noncoding RNA (TncRNA) on chromosome 11 [NR_002802]
21438	TMSB4X	1.56955	0.156989	-0.37819	0.202987	thymosin beta 4, X-linked (TMSB4X), mRNA [NM_021109]
41636	GSN	1.57211	0.987424	1.00566	0.352527	gelsolin (amyloidosis, Finnish type) (GSN), transcript variant 2, mRNA [NM_198252]
24321	GBP3	1.57435	-0.24706	0.157303	0.210204	guanylate binding protein 3 (GBP3), mRNA [NM_018284]
3245	POLD4	1.57439	-0.00665817	0.062921	0.19178	polymerase (DNA-directed), delta 4 (POLD4), mRNA [NM_021173]
19976	CRIP2	1.57679	-0.0146252	-0.211768	0.238984	cysteine-rich protein 2 (CRIP2), mRNA [NM_001312]
42936	PLCD3	1.57872	-0.482948	0.0170191	0.273849	phospholipase C, delta 3 (PLCD3), mRNA [NM_133373]
7547	CK570316	1.5877	-1.1373	-1.35639	-0.0994016	b21 cDNA subtractive library of human rectum adencarcinoma Homo sapiens cDNA, mRNA sequence [CK570316]
15620	KRT80	1.58916	1.00764	-0.581179	0.582627	keratin 80 (KRT80), transcript variant 1, mRNA [NM_182507]
540	MUC5AC	1.59273	--	--	--	Homo sapiens mucin (MUC 5AC) mRNA, partial cds. [AF015521]
23659	BCAS4	1.5951	0.157694	-0.140276	0.309708	Homo sapiens breast carcinoma amplified sequence 4, mRNA (cDNA clone IMAGE:5764497), partial cds. [BC056883]
38945	NR3C2	1.5958	-0.610533	0.0511554	-0.0208969	nuclear receptor subfamily 3, group C, member 2 (NR3C2), mRNA [NM_000901]
35139	LAMB3	1.59643	-0.0451833	-0.52073	0.273729	laminin, beta 3 (LAMB3), transcript variant 2, mRNA [NM_001017402]
35355	ALOX5	1.59707	0.0415194	-0.376258	0.136503	arachidonate 5-lipoxygenase (ALOX5), mRNA [NM_000698]
8208	MEGF6	1.59768	0.247836	0.352126	0.0566111	multiple EGF-like-domains 6 (MEGF6), mRNA [NM_001409]
40055	MLPH	1.59863	-0.0444634	-0.28292	0.109767	melanophilin (MLPH), transcript variant 2, mRNA [NM_001042467]
21923	A_24_P530977	1.59926	0.180116	-0.462671	0.288859	Unknown
32279	LOC541469	1.60327	0.605626	-0.114078	0.0218617	Homo sapiens cDNA: FLJ23477 fis, clone HSI15732. [AK027130]
25689	MUPCDH	1.60347	-0.0780918	-0.237638	-0.0174473	mucin-like protocadherin (MUPCDH), transcript variant 1, mRNA [NM_021924]
12943	NOSTRIN	1.60455	0.129123	-0.481065	0.517503	nitric oxide synthase trafficker (NOSTRIN), transcript variant 1, mRNA [NM_052946]
32219	SLC16A5	1.60646	-0.0918398	0.267235	0.455654	solute carrier family 16, member 5 (monocarboxylic acid transporter 6) (SLC16A5), mRNA [NM_004695]
19735	LAMC2	1.6092	0.0265494	0.0513434	0.122011	laminin, gamma 2 (LAMC2), transcript variant 2, mRNA [NM_018891]
13401	S100A6	1.60935	0.0868447	-0.214688	0.275203	S100 calcium binding protein A6 (S100A6), mRNA [NM_014624]
5881	APOL6	1.61303	-0.629358	-0.120724	0.0520435	apolipoprotein L, 6 (APOL6), mRNA [NM_030641]
38510	FLJ46111	1.61486	-0.0178594	-0.293344	0.340433	Homo sapiens cDNA FLJ46111 fis, clone TESTI2034913, moderately similar to Keratin, type II cytoskeletal 8. [AK127993]
32784	TNFAIP2	1.61729	-0.369456	0.178397	0.126256	tumor necrosis factor, alpha-induced protein 2 (TNFAIP2), mRNA [NM_006291]
25869	XR_017139	1.62285	-0.135245	-0.398952	0.414518	PREDICTED: Homo sapiens similar to Keratin, type II cytoskeletal 8 (Cytokeratin-8) (CK-8) (Keratin-8) (K8) (Cytokeratin endo A) (LOC342419), mRNA [XR_017139]
7450	TMSL3	1.62418	0.159374	-0.4409	0.312025	thymosin-like 3 (TMSL3), mRNA [NM_183049]
31718	ITPK1	1.62432	-0.183453	-0.0526062	0.184426	inositol 1,3,4-triphosphate 5/6 kinase (ITPK1), mRNA [NM_014216]
40043	DHRS3	1.62487	0.648347	0.622757	0.657182	dehydrogenase/reductase (SDR family) member 3 (DHRS3), mRNA [NM_004753]
41235	A_24_P76319	1.62613	--	--	--	Unknown
32421	WBSCR27	1.63004	0.0463301	-0.394036	0.0341491	Williams Beuren syndrome chromosome region 27 (WBSCR27), mRNA [NM_152559]
4559	XR_019369	1.63081	-0.0959129	-0.523813	0.436781	PREDICTED: Homo sapiens similar to Keratin, type II cytoskeletal 8 (Cytokeratin-8) (CK-8) (Keratin-8) (K8) (LOC652524), mRNA [XR_019369]
3870	ABAT	1.63492	0.464267	1.16956	0.368738	4-aminobutyrate aminotransferase (ABAT), nuclear gene encoding mitochondrial protein, transcript variant 2, mRNA [NM_000663]
42299	KCNK5	1.63677	0.0360003	-0.496425	0.182779	potassium channel, subfamily K, member 5 (KCNK5), mRNA [NM_003740]
43362	SPINK4	1.63968	-0.338979	-1.19191	-0.243435	serine peptidase inhibitor, Kazal type 4 (SPINK4), mRNA [NM_014471]
39793	ETHE1	1.64096	-0.410715	-0.58602	-0.17435	ethylmalonic encephalopathy 1 (ETHE1), mRNA [NM_014297]
26876	PLAUR	1.64117	-0.153831	-0.215423	0.427796	plasminogen activator, urokinase receptor (PLAUR), transcript variant 3, mRNA [NM_001005377]
34376	TFF3	1.64955	-0.239695	-0.41783	0.151278	trefoil factor 3 (intestinal) (TFF3), mRNA [NM_003226]
42320	A_24_P93111	1.6496	-0.0744149	-0.300093	0.289661	Unknown
5389	CALB2	1.65755	-1.07148	-2.39878	0.22134	calbindin 2, 29kDa (calretinin) (CALB2), transcript variant CALB2, mRNA [NM_001740]
19017	KLF4	1.65813	-0.8015	-0.609822	-0.0573214	Kruppel-like factor 4 (gut) (KLF4), mRNA [NM_004235]
33235	UGT2B10	1.66115	--	--	--	UDP glucuronosyltransferase 2 family, polypeptide B10 (UGT2B10), mRNA [NM_001075]
18463	BCL3	1.66399	0.351557	0.10739	0.298576	B-cell CLL/lymphoma 3 (BCL3), mRNA [NM_005178]
6271	MUC2	1.66544	-0.681381	-0.893709	-0.140343	mucin 2, oligomeric mucus/gel-forming (MUC2), mRNA [NM_002457]
40344	AK091178	1.66689	-0.0533695	-0.361485	0.352093	Homo sapiens cDNA FLJ33859 fis, clone CTONG2006223, moderately similar to KERATIN, TYPE II CYTOSKELETAL 8. [AK091178]
19240	C14orf129	1.67005	-0.153789	-0.084946	0.232717	chromosome 14 open reading frame 129 (C14orf129), mRNA [NM_016472]
39908	THC2764011	1.67078	-0.344518	--	--	Unknown
6472	AK126071	1.67327	0.0877769	0.410686	0.158926	Homo sapiens cDNA FLJ44083 fis, clone TESTI4040939. [AK126071]
18290	LAMA3	1.67479	0.746388	0.128813	0.642399	laminin, alpha 3 (LAMA3), transcript variant 1, mRNA [NM_198129]
1856	ALS2CL	1.67601	-0.796826	-0.697459	-0.00451765	ALS2 C-terminal like (ALS2CL), transcript variant 1, mRNA [NM_147129]
27204	ISG20	1.67707	-0.391424	-0.294927	0.159646	interferon stimulated exonuclease gene 20kDa (ISG20), mRNA [NM_002201]
18900	PRSS3	1.68484	0.669976	-0.417071	0.438731	protease, serine, 3 (PRSS3), transcript variant 2, mRNA [NM_002771]
1468	hCG_1988300	1.68571	-0.0330044	-0.278061	0.354812	full-length cDNA clone CS0DI072YA21 of Placenta Cot 25-normalized of Homo sapiens (human). [CR613736]
12709	BG216229	1.68578	-0.737776	-1.21332	0.0025735	BG216229 RST35803 Athersys RAGE Library Homo sapiens cDNA, mRNA sequence [BG216229]
33324	RELL1	1.68971	0.0974265	0.4675	0.159396	RELT-like 1 (RELL1), transcript variant 1, mRNA [NM_001085400]
39259	DENND2A	1.68978	0.511403	-1.06002	-0.17922	DENN/MADD domain containing 2A (DENND2A), mRNA [NM_015689]
13804	BDKRB2	1.69397	-0.338379	-0.968702	0.312779	bradykinin receptor B2 (BDKRB2), mRNA [NM_000623]
44767	ADH1C	1.69491	--	--	--	alcohol dehydrogenase 1C (class I), gamma polypeptide (ADH1C), mRNA [NM_000669]
3445	CORO2A	1.70046	-0.660935	0.143123	0.108373	Homo sapiens mRNA; cDNA DKFZp686G19226 (from clone DKFZp686G19226). [BX648086]
24317	AGR3	1.7006	0.303778	-1.19988	0.52795	anterior gradient homolog 3 (Xenopus laevis) (AGR3), mRNA [NM_176813]
22803	XR_016392	1.70344	-0.155895	-0.380874	0.571979	PREDICTED: Homo sapiens similar to Keratin, type II cytoskeletal 8 (Cytokeratin-8) (CK-8) (Keratin-8) (K8) (LOC643447), mRNA [XR_016392]
35685	DKFZP564O0823	1.70641	-0.46496	-0.40764	-0.051309	DKFZP564O0823 protein (DKFZP564O0823), mRNA [NM_015393]
34158	MSTP9	1.71687	0.309882	0.120511	0.259707	macrophage stimulating, pseudogene 9 (MSTP9) on chromosome 1 [NR_002729]
17656	PAG1	1.723	-0.236656	-0.894406	0.0598332	phosphoprotein associated with glycosphingolipid microdomains 1 (PAG1), mRNA [NM_018440]
20849	CTH	1.72444	-0.260713	-0.322649	0.0263613	cystathionase (cystathionine gamma-lyase) (CTH), transcript variant 1, mRNA [NM_001902]
26195	PACSIN1	1.72541	-0.0399148	0.529064	0.457599	protein kinase C and casein kinase substrate in neurons 1 (PACSIN1), mRNA [NM_020804]
12713	ATAD4	1.72717	0.153708	0.138527	0.0654271	ATPase family, AAA domain containing 4 (ATAD4), mRNA [NM_024320]
22357	XR_017341	1.72932	-0.0995442	-0.444879	0.371957	PREDICTED: Homo sapiens similar to Keratin, type II cytoskeletal 8 (Cytokeratin-8) (CK-8) (Keratin-8) (K8) (LOC390610), mRNA [XR_017341]
16840	MLPH	1.73156	0.0109207	-0.0529637	0.16723	melanophilin (MLPH), transcript variant 1, mRNA [NM_024101]
33317	AA593970	1.73275	-0.39988	-0.23214	0.141614	AA593970 nn01c05.s1 NCI_CGAP_Co9 Homo sapiens cDNA clone IMAGE:1076456 3', mRNA sequence [AA593970]
41458	KRT15	1.73479	0.375019	0.212926	0.0585972	keratin 15 (KRT15), mRNA [NM_002275]
13970	XR_015430	1.73721	-0.151679	-0.546354	0.240457	PREDICTED: Homo sapiens similar to tau tubulin kinase 2 (LOC731274), mRNA [XR_015430]
27820	AK000038	1.73833	0.340089	0.20665	-0.182966	Homo sapiens cDNA FLJ20031 fis, clone ADSU02180. [AK000038]
25398	LOC388610	1.74281	0.813839	0.0361665	0.273188	hypothetical LOC388610 (LOC388610), mRNA [NM_001013642]
12806	FLJ41603	1.74455	0.0360781	0.452359	0.0747391	FLJ41603 protein (FLJ41603), mRNA [NM_001001669]
31336	OAS1	1.74472	-0.307714	-0.0997637	0.31662	2',5'-oligoadenylate synthetase 1, 40/46kDa (OAS1), transcript variant 2, mRNA [NM_002534]
28986	ENST00000334647	1.74812	0.311676	-0.309845	0.320215	Thymosin-like 4. [Source:Uniprot/SPTREMBL;Acc:Q5T4B6] [ENST00000334647]
34147	LOC730091	1.74929	0.419122	1.05013	0.615579	Homo sapiens cDNA FLJ31839 fis, clone NT2RP7000086. [AK056401]
4833	FXYD3	1.75682	-0.127741	-0.225966	0.184097	FXYD domain containing ion transport regulator 3 (FXYD3), transcript variant 1, mRNA [NM_005971]
2015	A_24_P890995	1.75688	-0.263904	-0.361754	0.441916	Unknown
3191	PIGR	1.76496	-0.854042	-0.569628	-0.099921	polymeric immunoglobulin receptor (PIGR), mRNA [NM_002644]
11582	UGT2B11	1.76562	1.81532	0.34171	0.926486	UDP glucuronosyltransferase 2 family, polypeptide B11 (UGT2B11), mRNA [NM_001073]
21231	SHD	1.76665	0.0829627	-0.203235	0.0634924	Src homology 2 domain containing transforming protein D (SHD), mRNA [NM_020209]
38060	XR_018299	1.7749	-0.0856431	-0.564758	0.456634	PREDICTED: Homo sapiens similar to Keratin, type II cytoskeletal 8 (Cytokeratin-8) (CK-8) (Keratin-8) (K8) (LOC347333), mRNA [XR_018299]
15542	PRSS2	1.77589	0.898197	-0.312132	0.392969	protease, serine, 2 (trypsin 2) (PRSS2), transcript variant 1, mRNA [NM_002770]
13929	MXD1	1.77613	-0.385161	-0.643248	0.0243027	MAX dimerization protein 1 (MXD1), mRNA [NM_002357]
30773	RILP	1.77738	0.219123	0.0808749	0.222126	Rab interacting lysosomal protein (RILP), mRNA [NM_031430]
33550	STYK1	1.78003	-0.304201	0.720979	0.329673	serine/threonine/tyrosine kinase 1 (STYK1), mRNA [NM_018423]
22708	A_23_P111766	1.78128	0.818792	-0.47197	0.510188	Unknown
300	THC2659414	1.78719	--	-0.061753	-0.168883	Unknown
33056	AI359640	1.7903	--	--	--	AI359640 qy33b12.x1 NCI_CGAP_Brn23 Homo sapiens cDNA clone IMAGE:2013791 3', mRNA sequence [AI359640]
42654	EPB41L1	1.7942	0.0499923	0.102145	0.260231	erythrocyte membrane protein band 4.1-like 1 (EPB41L1), transcript variant 1, mRNA [NM_012156]
13153	THC2656077	1.79548	-0.057005	-0.222026	0.0688304	Unknown
44192	EPAS1	1.79747	0.284386	1.03647	0.526141	endothelial PAS domain protein 1 (EPAS1), mRNA [NM_001430]
42774	AKR1C3	1.7976	0.685642	0.213848	0.63023	aldo-keto reductase family 1, member C3 (3-alpha hydroxysteroid dehydrogenase, type II) (AKR1C3), mRNA [NM_003739]
15839	XR_019203	1.79992	-0.19425	-0.509343	0.430431	PREDICTED: Homo sapiens similar to Keratin, type II cytoskeletal 8 (Cytokeratin-8) (CK-8) (Keratin-8) (K8) (LOC390472), mRNA [XR_019203]
39563	A_24_P281605	1.80178	-0.248991	-0.581941	0.421972	Unknown
6602	TMEM105	1.80281	-0.14544	-0.207969	-0.0631284	transmembrane protein 105 (TMEM105), mRNA [NM_178520]
41331	A_24_P15973	1.80431	-0.152097	-0.388696	0.404857	Unknown
16395	BM807051	1.8054	-0.0315482	-0.372553	-0.101097	AGENCOURT_6552906 NIH_MGC_85 Homo sapiens cDNA clone IMAGE:5552012 5', mRNA sequence [BM807051]
25060	ATP8A1	1.80575	-0.881208	-0.734835	-0.0145337	ATPase, aminophospholipid transporter (APLT), class I, type 8A, member 1 (ATP8A1), transcript variant 1, mRNA [NM_006095]
10001	CA313037	1.80662	0.10384	-0.0331303	-0.138774	CA313037 UI-CF-FN0-aex-g-14-0-UI.s1 UI-CF-FN0 Homo sapiens cDNA clone UI-CF-FN0-aex-g-14-0-UI 3', mRNA sequence [CA313037]
2726	A_24_P798431	1.80675	0.182724	-0.183274	-0.0959553	Unknown
32286	ENST00000327506	1.80698	-0.139475	-0.29482	0.249411	Homo sapiens hypothetical protein LOC339766, mRNA (cDNA clone IMAGE:5478533), partial cds. [BC042133]
8149	AATK	1.81037	-0.462782	0.0872748	0.215219	apoptosis-associated tyrosine kinase (AATK), mRNA [NM_001080395]
28657	PI3	1.8114	--	--	--	peptidase inhibitor 3, skin-derived (SKALP) (PI3), mRNA [NM_002638]
2479	FOS	1.81383	-1.06654	-0.789448	0.324102	v-fos FBJ murine osteosarcoma viral oncogene homolog (FOS), mRNA [NM_005252]
9339	FCGBP	1.81583	-0.696518	-1.15629	0.367287	Fc fragment of IgG binding protein (FCGBP), mRNA [NM_003890]
25389	MST1	1.82828	0.183287	-0.0147466	0.151714	macrophage stimulating 1 (hepatocyte growth factor-like) (MST1), mRNA [NM_020998]
45105	SLCO2B1	1.82841	0.571376	-1.41246	0.409624	solute carrier organic anion transporter family, member 2B1 (SLCO2B1), mRNA [NM_007256]
38939	A_24_P315594	1.8307	0.0568744	-0.205201	0.686221	Unknown
19730	CAPN9	1.83119	-0.781756	-0.823615	0.145745	calpain 9 (CAPN9), transcript variant 1, mRNA [NM_006615]
27571	C1orf116	1.83312	-0.822298	-1.19947	-0.238088	chromosome 1 open reading frame 116 (C1orf116), transcript variant 1, mRNA [NM_023938]
4426	A_23_P62857	1.8338	-0.555584	-2.38253	-0.0805116	Unknown
13192	PRSS2	1.83958	0.99418	-0.247149	0.476743	protease, serine, 2 (trypsin 2) (PRSS2), transcript variant 1, mRNA [NM_002770]
40725	EPB41L1	1.84392	-0.125864	-0.249535	0.212629	erythrocyte membrane protein band 4.1-like 1 (EPB41L1), transcript variant 1, mRNA [NM_012156]
3478	FAM83E	1.84396	-1.07272	-1.00346	--	family with sequence similarity 83, member E (FAM83E), mRNA [NM_017708]
23628	COPA	1.84506	0.330502	0.491422	0.16604	coatomer protein complex, subunit alpha (COPA), transcript variant 1, mRNA [NM_001098398]
43398	GPRC5A	1.85083	-0.115508	-1.77789	1.08745	G protein-coupled receptor, family C, group 5, member A (GPRC5A), mRNA [NM_003979]
14940	A_24_P298894	1.85812	-0.0549384	-0.399584	0.301459	Unknown
19969	A_32_P57002	1.8621	-0.0325585	-0.467205	0.0979664	Unknown
33790	PLA2G2A	1.86317	-0.817571	-3.03057	-0.137006	phospholipase A2, group IIA (platelets, synovial fluid) (PLA2G2A), mRNA [NM_000300]
35391	UGT2B17	1.87692	0.168121	-0.267159	0.0683355	UDP glucuronosyltransferase 2 family, polypeptide B17 (UGT2B17), mRNA [NM_001077]
15553	CDH12	1.87937	0.201488	0.192233	0.159314	cadherin 12, type 2 (N-cadherin 2) (CDH12), mRNA [NM_004061]
4225	XR_018641	1.89146	-0.228955	-0.457651	0.461648	PREDICTED: Homo sapiens similar to Keratin, type II cytoskeletal 8 (Cytokeratin-8) (CK-8) (Keratin-8) (K8) (LOC649545), mRNA [XR_018641]
39837	ALDH1L1	1.89432	-0.215248	0.172565	0.0505179	aldehyde dehydrogenase 1 family, member L1 (ALDH1L1), mRNA [NM_012190]
23210	TPO	1.89506	--	--	--	thyroid peroxidase (TPO), transcript variant 1, mRNA [NM_000547]
29259	LOC100128116	1.89582	-0.101443	-0.350135	0.375986	PREDICTED: Homo sapiens misc_RNA (LOC100128116), miscRNA [XR_038299]
22124	BC018589	1.89851	0.0499134	-0.398375	0.376152	Homo sapiens cDNA clone IMAGE:3863301. [BC018589]
13845	AKR1C1	1.90132	0.22834	0.181037	0.470332	aldo-keto reductase family 1, member C1 (dihydrodiol dehydrogenase 1; 20-alpha (3-alpha)-hydroxysteroid dehydrogenase) (AKR1C1), mRNA [NM_001353]
20049	KLF6	1.90142	-0.106317	-0.574917	-0.0745987	Kruppel-like factor 6 (KLF6), transcript variant 2, mRNA [NM_001300]
13320	PTRF	1.90183	0.661021	1.15642	0.56874	polymerase I and transcript release factor (PTRF), mRNA [NM_012232]
30261	KRT8	1.90734	-0.0501369	-0.239777	0.436394	keratin 8 (KRT8), mRNA [NM_002273]
30306	POLD4	1.90902	0.0880874	0.229028	0.207178	polymerase (DNA-directed), delta 4 (POLD4), mRNA [NM_021173]
34880	ST3GAL4	1.90912	-0.258913	0.0164423	0.0908005	Homo sapiens cDNA FLJ11867 fis, clone HEMBA1006976, weakly similar to H.sapiens mRNA for Gal-beta(1-3/1-4)GlcNAc alpha-2.3-sialyltransferase. [AK021929]
26786	COL17A1	1.91998	--	--	--	collagen, type XVII, alpha 1 (COL17A1), mRNA [NM_000494]
16738	SLC7A7	1.92067	-0.133101	-1.78088	0.795202	solute carrier family 7 (cationic amino acid transporter, y+ system), member 7 (SLC7A7), mRNA [NM_003982]
12085	CDH15	1.92704	0.060725	-0.143264	-0.0859037	cadherin 15, M-cadherin (myotubule) (CDH15), mRNA [NM_004933]
7970	C17orf91	1.92715	0.478203	0.434707	-0.0654521	chromosome 17 open reading frame 91 (C17orf91), transcript variant 1, mRNA [NM_032895]
3808	EGR1	1.9272	-0.421964	0.835406	0.199661	early growth response 1 (EGR1), mRNA [NM_001964]
9166	HLA-DMA	1.93	-0.18069	-0.00311554	0.215011	major histocompatibility complex, class II, DM alpha (HLA-DMA), mRNA [NM_006120]
4023	SGK2	1.93374	--	--	--	serum/glucocorticoid regulated kinase 2 (SGK2), transcript variant 1, mRNA [NM_170693]
9355	KLF6	1.94141	-0.0339197	-0.536619	-0.00624418	Kruppel-like factor 6 (KLF6), transcript variant 2, mRNA [NM_001300]
36827	SLC22A18AS	1.94255	-0.107397	-0.581892	0.0330874	Homo sapiens ORCTL2S hypothetical protein (ORCTL2S) mRNA, complete cds. [AF037066]
39657	CLDN23	1.94407	0.715047	0.821318	0.404673	claudin 23 (CLDN23), mRNA [NM_194284]
34060	UGT2B15	1.9476	1.21585	-0.0181224	0.340245	UDP glucuronosyltransferase 2 family, polypeptide B15 (UGT2B15), mRNA [NM_001076]
43850	STAT4	1.95512	--	--	--	signal transducer and activator of transcription 4 (STAT4), mRNA [NM_003151]
4004	BC031250	1.95925	0.344961	-0.193965	0.160239	Homo sapiens cDNA clone IMAGE:5268928. [BC031250]
5798	LTBP1	1.95984	-0.227491	-0.231284	0.0802136	latent transforming growth factor beta binding protein 1 (LTBP1), transcript variant 1, mRNA [NM_206943]
6292	MMEL1	1.96826	-0.537399	-0.338672	0.284554	membrane metallo-endopeptidase-like 1 (MMEL1), mRNA [NM_033467]
2452	LOC149501	1.9709	-0.0961901	-0.373981	0.440398	PREDICTED: Homo sapiens misc_RNA (LOC149501), miscRNA [XR_018597]
4673	DEFB1	1.97832	-0.839329	-1.48482	0.754185	defensin, beta 1 (DEFB1), mRNA [NM_005218]
42973	FOXQ1	1.98078	0.267989	-0.288168	1.19184	forkhead box Q1 (FOXQ1), mRNA [NM_033260]
30607	XR_015516	1.98456	--	--	--	PREDICTED: Homo sapiens similar to Keratin, type II cytoskeletal 8 (Cytokeratin-8) (CK-8) (Keratin-8) (K8) (Cytokeratin endo A) (LOC729344), mRNA [XR_015516]
36876	SLC22A18	1.98602	-0.181	-0.0463473	0.237325	solute carrier family 22, member 18 (SLC22A18), transcript variant 2, mRNA [NM_183233]
36061	MGC3771	1.98754	0.373325	0.0771286	0.104781	Homo sapiens cDNA clone IMAGE:2959625. [BC001809]
19235	GJB1	1.9883	-0.240272	-1.40469	0.466966	gap junction protein, beta 1, 32kDa (GJB1), transcript variant 2, mRNA [NM_000166]
23803	KLK10	1.99526	-0.634503	-0.378968	-0.472504	kallikrein-related peptidase 10 (KLK10), transcript variant 1, mRNA [NM_002776]
7318	TncRNA	1.99998	0.610609	0.0123927	-0.168713	Human clone 137308 mRNA, partial cds. [U60873]
36193	OASL	2.00569	0.194648	0.428515	0.493419	2'-5'-oligoadenylate synthetase-like (OASL), transcript variant 1, mRNA [NM_003733]
44914	SFTPG	2.00633	--	--	--	surfactant associated protein G (SFTPG), mRNA [NM_205854]
13553	SPIB	2.01618	-1.38739	--	0.178567	Spi-B transcription factor (Spi-1/PU.1 related) (SPIB), mRNA [NM_003121]
26535	TFF3	2.01843	-0.42682	-0.263174	-0.0761492	trefoil factor 3 (intestinal) (TFF3), mRNA [NM_003226]
31792	PKIB	2.03484	0.0149894	-0.0462981	0.357058	protein kinase (cAMP-dependent, catalytic) inhibitor beta (PKIB), transcript variant 1, mRNA [NM_181795]
2324	TMEM45B	2.03906	0.343764	-0.823494	0.202185	transmembrane protein 45B (TMEM45B), mRNA [NM_138788]
4624	THC2656519	2.03964	-0.0565943	-1.03024	0.00764478	Unknown
2676	LOC654346	2.04108	-0.386075	0.0387881	0.346634	similar to galectin 9 short isoform (LOC654346), mRNA [NM_001040078]
36012	XR_016847	2.04249	--	--	--	PREDICTED: Homo sapiens similar to Keratin, type II cytoskeletal 8 (Cytokeratin-8) (CK-8) (Keratin-8) (K8) (LOC644998), mRNA [XR_016847]
35416	UGT1A6	2.05318	-0.0390262	-1.40605	0.143489	UDP glucuronosyltransferase 1 family, polypeptide A6 (UGT1A6), transcript variant 1, mRNA [NM_001072]
23967	TMSB4X	2.05785	0.0574666	-0.570129	0.0149056	Thymosin beta-4 (T beta 4) (Fx) [Contains: Hematopoietic system regulatory peptide (Seraspenide)]. [Source:Uniprot/SWISSPROT;Acc:P62328] [ENST00000380635]
41114	CDH17	2.08186	0.0581616	-1.67525	1.15111	cadherin 17, LI cadherin (liver-intestine) (CDH17), mRNA [NM_004063]
2339	CU450678	2.08295	-0.829516	-0.675194	-0.0487827	CU450678 Homo sapiens ORESTES from keratinocytes Homo sapiens cDNA, mRNA sequence [CU450678]
12172	C1orf34	2.08679	-0.332956	-0.076275	0.220885	chromosome 1 open reading frame 34 (C1orf34), mRNA [NM_001080494]
30014	SEMA3B	2.10745	-0.00553909	-0.194672	0.223497	sema domain, immunoglobulin domain (Ig), short basic domain, secreted, (semaphorin) 3B (SEMA3B), transcript variant 1, mRNA [NM_004636]
3542	MLPH	2.10824	0.111311	-0.0630305	0.413421	melanophilin (MLPH), transcript variant 1, mRNA [NM_024101]
11760	GALNT5	2.10857	-0.482227	-1.14053	0.287881	UDP-N-acetyl-alpha-D-galactosamine:polypeptide N-acetylgalactosaminyltransferase 5 (GalNAc-T5) (GALNT5), mRNA [NM_014568]
41777	CFB	2.11	-0.0346279	0.4194	0.455858	complement factor B (CFB), mRNA [NM_001710]
10564	RAB37	2.12955	-0.474737	-0.745942	0.230937	RAB37, member RAS oncogene family (RAB37), transcript variant 3, mRNA [NM_175738]
43913	GUCY2C	2.13455	-0.320094	--	0.0353727	guanylate cyclase 2C (heat stable enterotoxin receptor) (GUCY2C), mRNA [NM_004963]
7407	MEI1	2.14173	-0.286246	-0.204549	0.309383	meiosis inhibitor 1 (MEI1), mRNA [NM_152513]
20510	SLPI	2.15685	-0.288616	-1.23187	0.713824	secretory leukocyte peptidase inhibitor (SLPI), mRNA [NM_003064]
33122	LCN2	2.1606	-0.126882	-0.485269	0.305507	lipocalin 2 (LCN2), mRNA [NM_005564]
4737	A_32_P119949	2.16482	0.195979	-0.23813	0.51726	Unknown
6092	UGT1A6	2.16613	-0.299719	-1.7233	0.0599051	UDP glucuronosyltransferase 1 family, polypeptide A6 (UGT1A6), transcript variant 1, mRNA [NM_001072]
11279	SFTPG	2.16832	--	--	--	surfactant associated protein G (SFTPG), mRNA [NM_205854]
18128	LDHD	2.18007	-0.155706	0.010305	0.0761685	lactate dehydrogenase D (LDHD), nuclear gene encoding mitochondrial protein, transcript variant 1, mRNA [NM_153486]
1226	ELF3	2.1959	0.00314537	-0.869308	0.205793	E74-like factor 3 (ets domain transcription factor, epithelial-specific ) (ELF3), transcript variant 1, mRNA [NM_004433]
30673	SGK2	2.19726	0.259133	-0.286534	0.706089	serum/glucocorticoid regulated kinase 2 (SGK2), transcript variant 1, mRNA [NM_170693]
41326	CD177	2.20382	--	--	--	CD177 molecule (CD177), mRNA [NM_020406]
42253	KIAA1217	2.20573	-0.0950471	-1.08716	0.542159	KIAA1217 (KIAA1217), transcript variant 1, mRNA [NM_019590]
8599	LGALS3	2.20641	-0.0431638	-1.24306	0.282483	lectin, galactoside-binding, soluble, 3 (LGALS3), transcript variant 1, mRNA [NM_002306]
6721	SPDEF	2.20684	-0.588596	-0.704868	0.41639	SAM pointed domain containing ets transcription factor (SPDEF), mRNA [NM_012391]
15279	DQX1	2.21404	-0.402943	-0.868413	0.424688	DEAQ box polypeptide 1 (RNA-dependent ATPase) (DQX1), mRNA [NM_133637]
10012	BG542103	2.2189	-0.348696	-1.05916	0.311346	602571323F1 NIH_MGC_77 Homo sapiens cDNA clone IMAGE:4695748 5', mRNA sequence [BG542103]
30249	SMPD3	2.21963	-0.366992	0.923128	0.576374	sphingomyelin phosphodiesterase 3, neutral membrane (neutral sphingomyelinase II) (SMPD3), mRNA [NM_018667]
44080	B3GALT4	2.24147	0.248069	0.650724	0.359082	UDP-Gal:betaGlcNAc beta 1,3-galactosyltransferase, polypeptide 4 (B3GALT4), mRNA [NM_003782]
12680	HMGCS2	2.24392	-0.62203	-0.359425	-0.348323	3-hydroxy-3-methylglutaryl-Coenzyme A synthase 2 (mitochondrial) (HMGCS2), nuclear gene encoding mitochondrial protein, mRNA [NM_005518]
2664	UGT2B17	2.24518	-0.0323409	-0.455346	0.0943154	UDP glucuronosyltransferase 2 family, polypeptide B17 (UGT2B17), mRNA [NM_001077]
21517	THC2660636	2.25197	-0.0242732	-0.286545	0.422062	Unknown
33255	AQP3	2.25724	0.57683	0.137837	0.457312	aquaporin 3 (Gill blood group) (AQP3), mRNA [NM_004925]
30761	MVP	2.27032	0.574946	0.443199	0.56225	major vault protein (MVP), transcript variant 1, mRNA [NM_017458]
13940	HYAL1	2.28459	-1.4554	-1.48209	0.245191	hyaluronoglucosaminidase 1 (HYAL1), transcript variant 1, mRNA [NM_007312]
37039	SLPI	2.31234	-0.20227	-1.00724	0.792797	secretory leukocyte peptidase inhibitor (SLPI), mRNA [NM_003064]
41709	SLC44A4	2.31562	--	--	0.385006	solute carrier family 44, member 4 (SLC44A4), mRNA [NM_025257]
43195	UGT1A8	2.32508	--	--	--	UDP glucuronosyltransferase 1 family, polypeptide A8 (UGT1A8), mRNA [NM_019076]
28131	MGLL	2.33388	-0.389843	-0.732068	0.782918	monoglyceride lipase (MGLL), transcript variant 1, mRNA [NM_007283]
32948	THC2604598	2.33858	-0.399699	-1.18561	0.0604063	AF154107 UDP-GalNAc:polypeptide N-acetylgalactosaminyltransferase 5 {Homo sapiens} (exp=-1; wgp=0; cg=0), partial (25%) [THC2604598]
38991	MTMR11	2.34347	0.122617	-0.396766	0.519501	myotubularin related protein 11 (MTMR11), mRNA [NM_181873]
32342	LOC124220	2.35854	-0.106963	-0.505905	0.453333	similar to common salivary protein 1 (LOC124220), mRNA [NM_145252]
30718	AHNAK	2.36502	-0.187681	-1.03533	0.00306992	AHNAK nucleoprotein (AHNAK), transcript variant 2, mRNA [NM_024060]
14586	CYP4F8	2.38715	-0.454107	-0.633755	0.319862	cytochrome P450, family 4, subfamily F, polypeptide 8 (CYP4F8), mRNA [NM_007253]
15726	RPESP	2.39014	0.0916457	-0.261496	0.619752	RPE-spondin (RPESP), mRNA [NM_153225]
20923	PCK1	2.39444	-1.9616	-3.61762	-0.079328	phosphoenolpyruvate carboxykinase 1 (soluble) (PCK1), mRNA [NM_002591]
36677	CLIC3	2.39646	-0.285174	-0.270791	0.372324	chloride intracellular channel 3 (CLIC3), mRNA [NM_004669]
12566	DIO3OS	2.39743	--	--	--	deiodinase, iodothyronine, type III opposite strand (DIO3OS) on chromosome 14 [NR_002770]
33489	FER1L3	2.40267	1.30133	-0.240347	0.577084	fer-1-like 3, myoferlin (C. elegans) (FER1L3), transcript variant 1, mRNA [NM_013451]
6020	KLK10	2.43608	-0.513043	-0.450165	-0.167545	kallikrein-related peptidase 10 (KLK10), transcript variant 1, mRNA [NM_002776]
5656	WDR78	2.4369	0.467033	0.166192	0.53225	WD repeat domain 78 (WDR78), transcript variant 2, mRNA [NM_207014]
10059	PTK6	2.4388	-0.422418	-0.624166	0.0800971	PTK6 protein tyrosine kinase 6 (PTK6), mRNA [NM_005975]
1922	RAB3B	2.4426	0.256528	0.275216	0.481313	Homo sapiens cDNA FLJ11245 fis, clone PLACE1008629. [AK002107]
44934	ELA3B	2.44279	2.15709	-0.540215	-0.179629	elastase 3B, pancreatic (ELA3B), mRNA [NM_007352]
20594	B3GALT4	2.45188	0.26694	0.79029	0.251648	UDP-Gal:betaGlcNAc beta 1,3-galactosyltransferase, polypeptide 4 (B3GALT4), mRNA [NM_003782]
22029	THC2736540	2.46569	-0.595934	-0.438342	0.329368	1PE3_1 Chain 1, Solution Structure Of The Disulphide-Linked Dimer Of Human Intestinal Trefoil Factor (Tff3). {Homo sapiens} (exp=-1; wgp=0; cg=0), partial (36%) [THC2736540]
39977	C1orf116	2.48804	-0.570804	-1.13868	-0.21606	chromosome 1 open reading frame 116 (C1orf116), transcript variant 1, mRNA [NM_023938]
12958	AGR2	2.49127	-0.289776	-0.72564	0.218058	anterior gradient homolog 2 (Xenopus laevis) (AGR2), mRNA [NM_006408]
42172	RSPH1	2.50302	0.495532	0.333282	0.374277	radial spoke head 1 homolog (Chlamydomonas) (RSPH1), mRNA [NM_080860]
3143	ST6GALNAC1	2.50585	-1.19281	-1.83756	-0.132816	ST6 (alpha-N-acetyl-neuraminyl-2,3-beta-galactosyl-1,3)-N-acetylgalactosaminide alpha-2,6-sialyltransferase 1 (ST6GALNAC1), mRNA [NM_018414]
9892	ACOX2	2.51218	-0.621649	-1.46661	0.414613	acyl-Coenzyme A oxidase 2, branched chain (ACOX2), mRNA [NM_003500]
40678	MUC5AC	2.52158	--	--	--	mucin 5AC, oligomeric mucus/gel-forming (MUC5AC), mRNA [NM_017511]
23355	TSPAN1	2.57327	-0.857812	-1.10406	-0.134573	tetraspanin 1 (TSPAN1), mRNA [NM_005727]
32239	BHLHB3	2.59575	0.342993	0.857212	0.564887	basic helix-loop-helix domain containing, class B, 3 (BHLHB3), mRNA [NM_030762]
5995	EFNB2	2.60092	-0.418514	-0.678515	0.274999	ephrin-B2 (EFNB2), mRNA [NM_004093]
40045	SLC44A4	2.60855	--	--	--	solute carrier family 44, member 4 (SLC44A4), mRNA [NM_025257]
43317	BC015783	2.61794	0.877669	0.273837	0.496806	Homo sapiens, clone IMAGE:4857346, mRNA. [BC015783]
22181	MYO1A	2.62768	0.33857	-0.19652	0.686347	myosin IA (MYO1A), mRNA [NM_005379]
9456	BDKRB1	2.65037	0.038045	-1.47348	0.167797	bradykinin receptor B1 (BDKRB1), mRNA [NM_000710]
7435	AKR1C1	2.65692	0.0194997	-0.578459	0.270745	aldo-keto reductase family 1, member C1 (dihydrodiol dehydrogenase 1; 20-alpha (3-alpha)-hydroxysteroid dehydrogenase) (AKR1C1), mRNA [NM_001353]
32887	ENST00000311208	2.65714	-0.192483	-0.352698	0.286219	DA072538 BRACE2 Homo sapiens cDNA clone BRACE2023553 5', mRNA sequence [DA072538]
37724	CEACAM7	2.6845	-0.716908	-0.960288	0.382541	carcinoembryonic antigen-related cell adhesion molecule 7 (CEACAM7), mRNA [NM_006890]
45156	CCL28	2.68776	-0.612151	0.0911253	0.119141	chemokine (C-C motif) ligand 28 (CCL28), mRNA [NM_148672]
8836	CD68	2.68974	-0.597695	-0.934081	0.494866	CD68 molecule (CD68), transcript variant 1, mRNA [NM_001251]
25016	ENST00000358378	2.70003	-0.405271	-0.573636	0.164608	Mucin-5AC (Mucin-5 subtype AC, tracheobronchial) (Tracheobronchial mucin) (TBM) (Major airway glycoprotein) (Fragment). [Source:Uniprot/SWISSPROT;Acc:P98088] [ENST00000358378]
30720	AK024898	2.71263	0.164951	-0.226099	0.410554	Homo sapiens cDNA: FLJ21245 fis, clone COL01184. [AK024898]
37213	LOC643100	2.72337	0.793846	0.282955	1.49487	PREDICTED: Homo sapiens hypothetical LOC643100 (LOC643100), mRNA [XM_931316]
12968	AKR1C1	2.74081	0.0867338	-0.490501	0.29854	aldo-keto reductase family 1, member C1 (dihydrodiol dehydrogenase 1; 20-alpha (3-alpha)-hydroxysteroid dehydrogenase) (AKR1C1), mRNA [NM_001353]
33229	C15orf48	2.7511	0.83394	-0.51296	0.673447	chromosome 15 open reading frame 48 (C15orf48), transcript variant 2, mRNA [NM_032413]
2459	ENST00000358378	2.75733	-0.397852	-0.434092	-0.165071	Mucin-5AC (Mucin-5 subtype AC, tracheobronchial) (Tracheobronchial mucin) (TBM) (Major airway glycoprotein) (Fragment). [Source:Uniprot/SWISSPROT;Acc:P98088] [ENST00000358378]
12140	TAX1BP3	2.76573	0.257482	0.326234	-0.0454417	Tax1 (human T-cell leukemia virus type I) binding protein 3 (TAX1BP3), mRNA [NM_014604]
21014	PCP4	2.76976	0.0286727	0.0677078	-0.255872	Purkinje cell protein 4 (PCP4), mRNA [NM_006198]
35031	KRT33A	2.80987	-0.0666926	-0.493422	0.186197	keratin 33A (KRT33A), mRNA [NM_004138]
40922	ZNF575	2.82307	0.532035	0.131537	0.0297324	zinc finger protein 575 (ZNF575), mRNA [NM_174945]
26935	CEACAM1	2.86923	1.31393	1.16299	0.191324	carcinoembryonic antigen-related cell adhesion molecule 1 (biliary glycoprotein) (CEACAM1), transcript variant 2, mRNA [NM_001024912]
42836	ZG16	2.8764	-0.0924605	-2.30062	-0.106633	zymogen granule protein 16 (ZG16), mRNA [NM_152338]
31845	EFNB2	2.90374	-0.281037	-0.44863	0.336214	ephrin-B2 (EFNB2), mRNA [NM_004093]
27811	LRRC19	2.92313	-1.3885	-2.38295	0.63627	leucine rich repeat containing 19 (LRRC19), mRNA [NM_022901]
43994	PLA2G10	2.93066	-0.387179	-0.352954	--	phospholipase A2, group X (PLA2G10), mRNA [NM_003561]
42478	REG4	2.93391	-0.527204	-0.0338384	-0.102051	regenerating islet-derived family, member 4 (REG4), mRNA [NM_032044]
18798	NCF2	2.96112	0.485761	-0.0685401	0.534834	neutrophil cytosolic factor 2 (65kDa, chronic granulomatous disease, autosomal 2) (NCF2), mRNA [NM_000433]
21045	TFF1	2.97206	0.046092	-0.196402	0.770704	trefoil factor 1 (TFF1), mRNA [NM_003225]
13920	KRT19	2.97398	-0.18584	-0.168307	0.446912	keratin 19 (KRT19), mRNA [NM_002276]
38150	BDKRB1	2.98604	-0.0643035	-1.54328	0.299494	bradykinin receptor B1 (BDKRB1), mRNA [NM_000710]
14176	S100A10	2.99379	0.757597	-1.72203	0.885055	S100 calcium binding protein A10 (S100A10), mRNA [NM_002966]
21584	SLC37A2	2.99416	0.106343	0.117375	-0.299417	solute carrier family 37 (glycerol-3-phosphate transporter), member 2 (SLC37A2), mRNA [NM_198277]
40000	THC2621222	2.9942	--	--	--	HSU44975 DNA-binding protein CPBP {Homo sapiens} (exp=-1; wgp=0; cg=0), complete [THC2481478]
36760	ISX	3.02621	2.2916	1.00366	-0.17066	intestine-specific homeobox (ISX), mRNA [NM_001008494]
6668	CASP1	3.07078	-0.464395	0.480102	0.712454	caspase 1, apoptosis-related cysteine peptidase (interleukin 1, beta, convertase) (CASP1), transcript variant alpha, mRNA [NM_033292]
2377	P2RX5	3.09222	-0.613064	-0.290098	-0.535022	purinergic receptor P2X, ligand-gated ion channel, 5 (P2RX5), transcript variant 1, mRNA [NM_002561]
28032	CLIC5	3.09347	0.164577	0.18834	0.365826	chloride intracellular channel 5 (CLIC5), transcript variant 2, mRNA [NM_016929]
14360	BCAS1	3.12819	-0.560899	-1.13667	0.664272	breast carcinoma amplified sequence 1 (BCAS1), mRNA [NM_003657]
19725	ARL14	3.16901	0.478694	--	0.834568	ADP-ribosylation factor-like 14 (ARL14), mRNA [NM_025047]
34929	CDKN2B	3.18469	0.385984	0.947005	1.04445	cyclin-dependent kinase inhibitor 2B (p15, inhibits CDK4) (CDKN2B), transcript variant 2, mRNA [NM_078487]
37029	HSD17B2	3.21087	0.490059	0.258525	0.191602	hydroxysteroid (17-beta) dehydrogenase 2 (HSD17B2), mRNA [NM_002153]
31835	CA1	3.28226	--	--	--	carbonic anhydrase I (CA1), mRNA [NM_001738]
29963	LGALS4	3.28534	-0.82103	-0.886757	-0.278076	lectin, galactoside-binding, soluble, 4 (galectin 4) (LGALS4), mRNA [NM_006149]
6879	SDCBP2	3.29872	-0.378552	-0.589279	0.181987	syndecan binding protein (syntenin) 2 (SDCBP2), transcript variant 1, mRNA [NM_080489]
42691	CEACAM5	3.32494	-0.767732	-0.540151	0.0977507	carcinoembryonic antigen-related cell adhesion molecule 5 (CEACAM5), mRNA [NM_004363]
6011	TFF1	3.35325	-0.281048	-0.173635	0.430576	trefoil factor 1 (TFF1), mRNA [NM_003225]
5235	GCNT3	3.35374	--	--	--	glucosaminyl (N-acetyl) transferase 3, mucin type (GCNT3), mRNA [NM_004751]
21191	ABCC3	3.40799	0.167201	-0.365039	0.659992	ATP-binding cassette, sub-family C (CFTR/MRP), member 3 (ABCC3), mRNA [NM_003786]
3300	BTNL3	3.41039	-1.58956	--	-0.233569	butyrophilin-like 3 (BTNL3), mRNA [NM_197975]
30757	A_32_P121234	3.53517	1.25457	0.172748	1.23815	Unknown
8206	DPCR1	3.56074	--	--	--	diffuse panbronchiolitis critical region 1 (DPCR1), mRNA [NM_080870]
18849	MUC5AC	3.57664	--	--	--	H.sapiens (MAR11) MUC5AC mRNA for mucin (partial). [Z34282]
4068	CEACAM6	3.59971	-1.17451	-1.07267	0.491856	carcinoembryonic antigen-related cell adhesion molecule 6 (non-specific cross reacting antigen) (CEACAM6), mRNA [NM_002483]
44074	CEACAM6	3.60694	-1.04974	-0.882354	0.521303	Homo sapiens carcinoembryonic antigen-related cell adhesion molecule 6 (non-specific cross reacting antigen), mRNA (cDNA clone MGC:10467 IMAGE:3640231), complete cds. [BC005008]
41278	PDZD3	3.61076	--	--	--	PDZ domain containing 3 (PDZD3), mRNA [NM_024791]
8119	CEACAM1	3.62619	0.532732	0.0437624	0.676698	carcinoembryonic antigen-related cell adhesion molecule 1 (biliary glycoprotein) (CEACAM1), transcript variant 1, mRNA [NM_001712]
37310	BTNL3	3.69793	--	--	--	butyrophilin-like 3 (BTNL3), mRNA [NM_197975]
12676	MUC17	3.79794	--	--	--	mucin 17, cell surface associated (MUC17), mRNA [NM_001040105]
5733	LBH	3.8333	0.577865	0.486975	-0.0314307	limb bud and heart development homolog (mouse) (LBH), mRNA [NM_030915]
37592	MALL	4.20795	-1.28086	-1.40895	0.279175	mal, T-cell differentiation protein-like (MALL), mRNA [NM_005434]
18578	GCNT3	4.23912	-1.19058	-2.44535	1.38137	Beta-1,3-galactosyl-O-glycosyl-glycoprotein beta-1,6-N- acetylglucosaminyltransferase 3 (EC 2.4.1.102) (EC 2.4.1.150) (Core 2/core 4 beta-1,6-N-acetylglucosaminyltransferase) (C2/4GnT) (C2GnT- mucin type) (C2GnT-M) (hC2GnT-M). [Source:Uniprot/SWISSPRO
38972	VILL	4.24696	-0.0481701	-0.896869	1.00459	villin-like (VILL), mRNA [NM_015873]
8064	SEMG1	4.26069	--	--	--	semenogelin I (SEMG1), transcript variant 1, mRNA [NM_003007]
5832	CAPN8	4.27191	--	--	--	Calpain 8 (NCL-2). [Source:Uniprot/SPTREMBL;Acc:A2CEN9] [ENST00000366872]
31529	THC2719076	4.27509	0.9455	0.660119	0.628554	Unknown
38468	TFF2	4.35314	-0.796618	-1.28644	0.33201	trefoil factor 2 (spasmolytic protein 1) (TFF2), mRNA [NM_005423]
15226	DPCR1	4.44485	--	--	--	diffuse panbronchiolitis critical region 1 (DPCR1), mRNA [NM_080870]
2471	IL1R2	4.47218	--	--	--	interleukin 1 receptor, type II (IL1R2), transcript variant 1, mRNA [NM_004633]
549	PLAC8	4.52745	0.994443	-0.475033	0.519001	placenta-specific 8 (PLAC8), mRNA [NM_016619]
19820	DHRS9	4.53547	-0.558195	-0.28758	-0.46819	dehydrogenase/reductase (SDR family) member 9 (DHRS9), transcript variant 1, mRNA [NM_005771]
32732	PLAC8	4.54998	0.834575	-0.304542	0.24374	placenta-specific 8 (PLAC8), mRNA [NM_016619]
8748	TM4SF4	4.63833	--	--	--	transmembrane 4 L six family member 4 (TM4SF4), mRNA [NM_004617]
2423	CYP3A7	4.65023	1.09024	0.516179	1.50808	cytochrome P450, family 3, subfamily A, polypeptide 7 (CYP3A7), mRNA [NM_000765]
1419	BTNL8	4.6709	--	--	--	butyrophilin-like 8 (BTNL8), transcript variant 2, mRNA [NM_001040462]
29733	BTBD16	4.68243	0.617976	0.431633	0.792506	BTB (POZ) domain containing 16 (BTBD16), mRNA [NM_144587]
38078	KRT20	4.78185	-2.21112	--	0.417095	keratin 20 (KRT20), mRNA [NM_019010]
18444	FAM101A	4.83425	-0.150093	-0.199197	1.1132	family with sequence similarity 101, member A (FAM101A), mRNA [NM_181709]
27090	EMP1	4.87453	0.14234	-0.542594	1.19139	epithelial membrane protein 1 (EMP1), mRNA [NM_001423]
3131	PTPRH	4.87754	0.675691	0.727266	0.612135	protein tyrosine phosphatase, receptor type, H (PTPRH), mRNA [NM_002842]
27988	A_32_P218707	4.93597	-1.52853	-1.64799	0.271675	Unknown
35807	PSCA	4.97835	0.145248	-0.0229195	0.35988	prostate stem cell antigen (PSCA), mRNA [NM_005672]
1602	FABP1	5.06527	-1.02767	-1.88464	0.670427	fatty acid binding protein 1, liver (FABP1), mRNA [NM_001443]
12733	A_24_P334208	5.09745	-1.13066	-2.05373	0.637511	Unknown
28237	AKR1B10	5.13601	-1.32553	-1.68643	1.0041	aldo-keto reductase family 1, member B10 (aldose reductase) (AKR1B10), mRNA [NM_020299]
14611	AKR1B10	5.23071	-1.25262	-2.03099	1.03307	aldo-keto reductase family 1, member B10 (aldose reductase) (AKR1B10), mRNA [NM_020299]
31671	IL1R2	5.27001	-0.607303	-2.23894	0.419464	interleukin 1 receptor, type II (IL1R2), transcript variant 1, mRNA [NM_004633]
31816	LOC340888	5.57064	-0.672431	-1.88231	1.06755	PREDICTED: Homo sapiens misc_RNA (LOC340888), miscRNA [XR_018726]
