# Supplementary material for: The Leukemia-Associated Mllt10/Af10-Dot1l Are Tcf4/β-Catenin Coactivators Essential for Intestinal Homeostasis
Source: PLoS Biol. 2010 Nov 16;8(11):e1000539. doi: 10.1371/journal.pbio.1000539 (PMC2982801; doi:10.1371/journal.pbio.1000539)
Supplement: Table S3 — HEK293T Wnt-induced gene list after 9 h Wnt induction—1,189 transcripts. (0.30 MB XLS) [file pbio.1000539.s011.xls]

## Sheet: Sheet1
Table S3. HEK293T Wnt induced gene list after 9 hours Wnt induction - 1189 transcripts
FeatureNumber	GeneName	+9hr Wnt	siMLLT10 +9hr Wnt	siDOT1L +9hr Wnt	siBRG1 +9hr Wnt	siP300 +9hr Wnt	Description
6213	ACTL8	3.83131	-2.54917	-2.80747	-3.73731	-2.81256	actin-like 8 (ACTL8), mRNA [NM_030812]
12439	ENST00000344759	3.62611	-3.31879	-3.46428	--	--	CDNA FLJ46385 fis, clone THYMU2038199. [Source:Uniprot/SPTREMBL;Acc:Q6ZRF7] [ENST00000344759]
13566	FLJ22662	3.60271	-2.14763	-3.04058	-3.44646	-3.367	hypothetical protein FLJ22662 (FLJ22662), mRNA [NM_024829]
27040	SPTA1	3.58878	-3.27014	-2.76966	-2.78775	-3.35262	spectrin, alpha, erythrocytic 1 (elliptocytosis 2) (SPTA1), mRNA [NM_003126]
16124	TNFRSF17	3.53797	-1.76998	-2.31378	-2.79085	-2.10025	tumor necrosis factor receptor superfamily, member 17 (TNFRSF17), mRNA [NM_001192]
13976	U09197	3.49088	-3.1231	-3.40867	-3.20719	-3.21875	Human 5.5 kb mRNA upregulated in retinoic acid treated HL-60 neutrophilic cells. [U09197]
20765	C1QTNF5	3.388	-2.83735	-3.35002	-3.26447	-2.95189	C1q and tumor necrosis factor related protein 5 (C1QTNF5), mRNA [NM_015645]
15900	OSTalpha	3.23073	-2.03831	-2.40692	-2.74948	-2.83444	organic solute transporter alpha (OSTalpha), mRNA [NM_152672]
28341	IL1B	3.14771	-2.40492	-3.116	-3.11632	-2.8379	interleukin 1, beta (IL1B), mRNA [NM_000576]
28502	THC2697162	2.93718	-1.65051	-3.43728	-3.23147	-3.40807	Unknown
14484	IL1B	2.91016	-3.80721	-4.16799	-3.71076	-3.78757	interleukin 1, beta (IL1B), mRNA [NM_000576]
29253	PTPRC	2.84123	-2.84429	-1.73655	-3.17712	-1.91002	protein tyrosine phosphatase, receptor type, C (PTPRC), transcript variant 1, mRNA [NM_002838]
29186	A_32_P204565	2.77484	-0.673156	-1.1808	-0.218273	-1.17426	Unknown
3808	EGR1	2.7406	-1.6251	-0.284	-2.08445	-1.24802	early growth response 1 (EGR1), mRNA [NM_001964]
25527	SLC6A4	2.73378	-2.03189	-2.22125	-3.61685	-2.88171	solute carrier family 6 (neurotransmitter transporter, serotonin), member 4 (SLC6A4), mRNA [NM_001045]
12045	THBS1	2.60238	-2.16078	-0.956551	-1.93541	-2.72645	thrombospondin 1 (THBS1), mRNA [NM_003246]
14333	LOC730102	2.59167	-1.08687	-2.48273	-2.59813	-2.25579	Homo sapiens mRNA; cDNA DKFZp686F09156 (from clone DKFZp686F09156). [BX538051]
17883	KLB	2.58763	-2.18406	-2.52261	-2.36372	-2.32663	Homo sapiens klotho beta, mRNA (cDNA clone IMAGE:4824602), partial cds. [BC033021]
40884	NRG1	2.57683	-0.640154	-0.367531	-1.82852	-0.774135	neuregulin 1 (NRG1), transcript variant GGF2, mRNA [NM_013962]
29534	INSL4	2.56361	-2.04597	-1.92198	-2.63291	-2.39439	insulin-like 4 (placenta) (INSL4), mRNA [NM_002195]
19345	CR749831	2.5176	-2.6226	-2.53533	-2.68555	-3.39965	Homo sapiens mRNA; cDNA DKFZp779G2222 (from clone DKFZp779G2222). [CR749831]
32431	EIF1AY	2.50793	-2.18013	-2.50008	-2.52849	-2.35391	eukaryotic translation initiation factor 1A, Y-linked (EIF1AY), mRNA [NM_004681]
27895	DDX3Y	2.48613	-2.10697	-2.3813	-2.25966	-2.19502	Homo sapiens dead box, Y isoform (DBY) mRNA, alternative transcript 2, complete cds. [AF000984]
27651	HKDC1	2.4691	-1.82751	-1.29932	-3.30901	-2.41984	hexokinase domain containing 1 (HKDC1), mRNA [NM_025130]
41345	BAALC	2.42514	-0.0560541	0.505532	-0.502505	-2.62018	brain and acute leukemia, cytoplasmic (BAALC), transcript variant 1, mRNA [NM_024812]
30525	EID3	2.41688	-2.27472	-0.749355	1.12315	-1.09339	EP300 interacting inhibitor of differentiation 3 (EID3), mRNA [NM_001008394]
13506	THBS1	2.41048	-2.25037	-1.91587	-1.59208	-2.27634	thrombospondin 1 (THBS1), mRNA [NM_003246]
25532	THC2652836	2.39826	-2.22898	-1.88044	-2.18193	-2.40061	Unknown
30030	H25835	2.39447	-1.95237	-1.71513	-2.40876	-2.28861	H25835 yl53b04.s1 Soares breast 3NbHBst Homo sapiens cDNA clone IMAGE:161935 3' similar to gb:X68733_rna1 ALPHA-1-ANTICHYMOTRYPSIN PRECURSOR (HUMAN);, mRNA sequence [H25835]
41474	THC2663668	2.36598	-2.15451	-2.14752	-2.2924	-2.15549	Unknown
14569	LOC389043	2.31677	-3.26689	-3.49472	--	-3.32438	Homo sapiens cDNA FLJ43994 fis, clone TESTI4020806. [AK125982]
7008	THC2605277	2.29857	-2.41515	-1.43988	-2.59415	--	Q8NG87_HUMAN (Q8NG87) Seven transmembrane helix receptor (Fragment), complete [THC2605277]
38158	C6orf218	2.28064	-1.96257	-2.15637	0.782477	-2.09453	chromosome 6 open reading frame 218 (C6orf218), mRNA [NM_152738]
4488	A_32_P5205	2.27776	-1.98605	-2.02128	--	--	Unknown
28413	LOC100133469	2.25859	-1.99054	-2.06765	-2.20132	-2.17788	human full-length cDNA 5-PRIME end of clone CS0DA002YL09 of Neuroblastoma of Homo sapiens (human). [BX248748]
9352	OOEP	2.2581	-2.88015	-3.08377	-3.05653	-2.95616	oocyte expressed protein homolog (dog) (OOEP), mRNA [NM_001080507]
8394	ESR1	2.2353	-2.07754	-0.722976	-1.99455	-2.23884	estrogen receptor 1 (ESR1), transcript variant 1, mRNA [NM_000125]
11070	CDH9	2.21872	-1.04256	-1.07666	--	-2.32317	cadherin 9, type 2 (T1-cadherin) (CDH9), mRNA [NM_016279]
6786	LOH11CR2A	2.20387	-2.96889	-1.54612	-1.50939	-1.40824	loss of heterozygosity, 11, chromosomal region 2, gene A (LOH11CR2A), transcript variant 1, mRNA [NM_014622]
26373	GIMAP1	2.18066	-1.46118	-2.24254	-1.8885	-1.46101	GTPase, IMAP family member 1 (GIMAP1), mRNA [NM_130759]
36330	PTPRC	2.15123	-2.13217	-1.28331	-2.63218	-0.991492	protein tyrosine phosphatase, receptor type, C (PTPRC), transcript variant 1, mRNA [NM_002838]
13760	APOL1	2.14781	-1.9378	-1.41062	-2.25473	-1.98648	apolipoprotein L, 1 (APOL1), transcript variant 2, mRNA [NM_145343]
3995	ESR1	2.12081	-1.92248	-1.08391	-1.84076	-2.07155	estrogen receptor 1 (ESR1), transcript variant 1, mRNA [NM_000125]
14481	TLR3	2.11744	-2.75283	-0.56999	-1.14134	-1.24679	toll-like receptor 3 (TLR3), mRNA [NM_003265]
25548	DNAJA4	2.09199	-2.34377	-1.05877	-2.6104	-1.4886	DnaJ (Hsp40) homolog, subfamily A, member 4 (DNAJA4), mRNA [NM_018602]
44176	TFAP2B	2.07429	-2.09299	-1.44351	-2.37438	-2.15219	transcription factor AP-2 beta (activating enhancer binding protein 2 beta) (TFAP2B), mRNA [NM_003221]
11605	AK092681	2.04712	-2.10423	-2.00935	-1.94444	-0.470356	Homo sapiens cDNA FLJ35362 fis, clone SKMUS2000330. [AK092681]
31336	OAS1	2.04247	-0.168662	0.0554534	-0.830065	-1.61163	2',5'-oligoadenylate synthetase 1, 40/46kDa (OAS1), transcript variant 2, mRNA [NM_002534]
14328	CD518596	2.03547	-1.70012	-1.57794	-1.92381	-1.79115	AGENCOURT_14377902 NIH_MGC_181 Homo sapiens cDNA clone IMAGE:30398336 5', mRNA sequence [CD518596]
31223	EPM2AIP1	2.0295	-2.01566	-0.990954	-2.50111	-2.2834	EPM2A (laforin) interacting protein 1 (EPM2AIP1), mRNA [NM_014805]
2625	BX640843	2.00907	-2.16348	-1.64303	-1.774	-2.36097	Homo sapiens mRNA; cDNA DKFZp686B14224 (from clone DKFZp686B14224). [BX640843]
16216	PTPN22	2.00353	-1.88963	-0.703357	-2.84647	-2.52858	protein tyrosine phosphatase, non-receptor type 22 (lymphoid) (PTPN22), transcript variant 1, mRNA [NM_015967]
11625	RGS22	1.99897	-0.504817	-0.581301	--	-0.397163	regulator of G-protein signaling 22 (RGS22), mRNA [NM_015668]
26977	LOC729170	1.97092	-1.59043	-2.27111	-2.3134	-2.10294	PREDICTED: Homo sapiens hypothetical LOC729170 (LOC729170), mRNA [XM_001129548]
29146	SLC23A1	1.96516	-1.76529		--	-1.9837	solute carrier family 23 (nucleobase transporters), member 1 (SLC23A1), transcript variant 2, mRNA [NM_152685]
9824	THC2642744	1.96004	-0.98102	-0.572482	-0.603848	-0.686408	Unknown
28421	CLEC2B	1.95719	-2.31935	-1.94513	-3.04017	-2.6364	C-type lectin domain family 2, member B (CLEC2B), mRNA [NM_005127]
31563	PLG	1.94505	-1.1774	-1.48112	-2.66311	-0.00242477	plasminogen (PLG), mRNA [NM_000301]
11602	UBASH3A	1.94282	-1.02844	-1.04752	-2.22885	-2.13242	ubiquitin associated and SH3 domain containing, A (UBASH3A), transcript variant 1, mRNA [NM_018961]
11316	RHOJ	1.92496	-1.12674	-1.32755	-3.13796	-1.29431	ras homolog gene family, member J (RHOJ), mRNA [NM_020663]
31753	ATCAY	1.92375	0.462867	-0.278922	0.248939	-0.433794	ataxia, cerebellar, Cayman type (caytaxin) (ATCAY), mRNA [NM_033064]
32583	THC2616558	1.91776	-1.99071	-2.38209	-2.38437	-2.13412	MMU72521 neural variant mena+ protein {Mus musculus} (exp=-1; wgp=0; cg=0), partial (3%) [THC2616558]
31658	LINCR	1.91725	-0.172909	-1.20676	1.44439	-1.89466	likely ortholog of mouse lung-inducible Neutralized-related C3HC4 RING domain protein (LINCR), mRNA [NM_001080535]
12644	SOX11	1.9151	-1.5951	-2.10275	0.852274	-1.93731	SRY (sex determining region Y)-box 11 (SOX11), mRNA [NM_003108]
33707	HKDC1	1.90426	-3.06678	-2.40552	-1.54275	-2.98547	hexokinase domain containing 1 (HKDC1), mRNA [NM_025130]
31816	LOC340888	1.90353	-1.7231	-2.21102	-2.05205	-1.92708	PREDICTED: Homo sapiens misc_RNA (LOC340888), miscRNA [XR_018726]
29024	HNMT	1.89876	-0.630079	-1.8329	-1.60745	-1.04755	histamine N-methyltransferase (HNMT), transcript variant 2, mRNA [NM_001024074]
2819	NAV3	1.88151	0.438902	-1.13792	-0.83401	-1.29699	neuron navigator 3 (NAV3), mRNA [NM_014903]
21519	CHI3L2	1.86936	0.124693	-0.605372	-0.670213	-0.479127	chitinase 3-like 2 (CHI3L2), transcript variant 3, mRNA [NM_001025199]
30054	NF-E4	1.86655	-1.6395	-1.33777	-1.52231	-1.95499	Homo sapiens, clone IMAGE:5404753, mRNA. [BC036938]
27020	SLCO1B3	1.85139	--		--	--	solute carrier organic anion transporter family, member 1B3 (SLCO1B3), mRNA [NM_019844]
31227	SLC6A4	1.84358	-1.86502	-2.26398	-1.53647	-2.43899	solute carrier family 6 (neurotransmitter transporter, serotonin), member 4 (SLC6A4), mRNA [NM_001045]
34462	THC2673918	1.84129	-1.16127	-1.19991	-1.81493	-3.01723	Unknown
8459	MMP2	1.83556	-0.611211	-0.246885	-1.32613	-0.465227	matrix metallopeptidase 2 (gelatinase A, 72kDa gelatinase, 72kDa type IV collagenase) (MMP2), mRNA [NM_004530]
22476	TMEM139	1.81945	-1.92229	-1.66065	-0.676323	-2.06733	transmembrane protein 139 (TMEM139), mRNA [NM_153345]
27988	A_32_P218707	1.81526	-1.50041	-1.28321	-3.02777	-1.68798	Unknown
15726	RPESP	1.80579	-1.40552	-1.15479	-2.04275	-1.55662	RPE-spondin (RPESP), mRNA [NM_153225]
33510	SLC14A1	1.80362	-2.00695	-2.2362	-1.99039	-1.9651	Urea transporter, erythrocyte. [Source:Uniprot/SWISSPROT;Acc:Q13336] [ENST00000321925]
33780	PTPRE	1.78942	-0.304267	0.0488685	0.168248	-0.22831	protein tyrosine phosphatase, receptor type, E (PTPRE), transcript variant 1, mRNA [NM_006504]
18338	GBP2	1.78888	-1.26527	-1.26128	-2.52503	-1.16679	guanylate binding protein 2, interferon-inducible (GBP2), mRNA [NM_004120]
39060	ETV5	1.77867	-0.775021	0.195922	-1.37852	-0.812081	ets variant gene 5 (ets-related molecule) (ETV5), mRNA [NM_004454]
14533	MYPN	1.77781	-1.4907	-0.707992	-1.54923	-1.07585	myopalladin (MYPN), mRNA [NM_032578]
13133	A_32_P98574	1.7773	-1.45861	-1.61047	-1.64089	-1.36384	Unknown
13746	THC2711870	1.77333	-1.33115	-2.08227	-2.25721	-1.94186	O60448_HUMAN (O60448) Neuronal thread protein AD7c-NTP, partial (5%) [THC2711870]
34800	MCTP2	1.7625	-1.706	-1.26221	-1.45163	-3.06819	Homo sapiens mRNA; cDNA DKFZp313B039 (from clone DKFZp313B039). [AL832717]
39175	LMO2	1.75657	-0.551742	-0.380433	-0.654865	-0.567685	LIM domain only 2 (rhombotin-like 1) (LMO2), mRNA [NM_005574]
42460	ETV4	1.75316	-0.444886	0.264964	-1.53694	-0.568633	ets variant gene 4 (E1A enhancer binding protein, E1AF) (ETV4), transcript variant 2, mRNA [NM_001079675]
27974	ESR1	1.75212	-2.29083	-0.715741	--	-2.71336	estrogen receptor 1 (ESR1), transcript variant 1, mRNA [NM_000125]
15918	AF339813	1.75186	-2.30354	-1.22152	-0.603126	-1.19918	Homo sapiens clone IMAGE:297403, mRNA sequence. [AF339813]
9047	LMO2	1.74835	-0.73042	-0.519222	-0.732329	-0.696034	LIM domain only 2 (rhombotin-like 1) (LMO2), mRNA [NM_005574]
12017	SEMA5A	1.74646	-1.60965	-1.82316	-1.53902	-1.77654	sema domain, seven thrombospondin repeats (type 1 and type 1-like), transmembrane domain (TM) and short cytoplasmic domain, (semaphorin) 5A (SEMA5A), mRNA [NM_003966]
42705	LMO2	1.73524	-0.614674	-0.371632	-0.632212	-0.602424	LIM domain only 2 (rhombotin-like 1) (LMO2), mRNA [NM_005574]
14032	SLC6A4	1.73204	-3.14312	-2.3757	-2.37582	-3.28052	solute carrier family 6 (neurotransmitter transporter, serotonin), member 4 (SLC6A4), mRNA [NM_001045]
28055	SOX11	1.73201	-0.97336	-0.891343	0.117017	-0.933565	SRY (sex determining region Y)-box 11 (SOX11), mRNA [NM_003108]
37846	FAM83A	1.72943	0.179379	-1.2518	-1.83819	-1.71657	family with sequence similarity 83, member A (FAM83A), transcript variant 1, mRNA [NM_032899]
7745	BQ934520	1.72786	-0.739909	-2.00954	--	-1.17415	AGENCOURT_8842299 Lupski_sciatic_nerve Homo sapiens cDNA clone IMAGE:6204305 5', mRNA sequence [BQ934520]
26605	EGR3	1.72467	-0.742963	-0.120041	-0.640222	-0.237847	early growth response 3 (EGR3), mRNA [NM_004430]
28230	ITGB2	1.72391	-1.46678	-2.30721	-1.0232	-2.74584	integrin, beta 2 (complement component 3 receptor 3 and 4 subunit) (ITGB2), mRNA [NM_000211]
42618	LMO2	1.72035	-0.544606	-0.368702	-0.659807	-0.445292	LIM domain only 2 (rhombotin-like 1) (LMO2), mRNA [NM_005574]
14080	ESR1	1.71771	-0.672914	-1.47377	-1.95486	-1.76124	estrogen receptor 1 (ESR1), transcript variant 1, mRNA [NM_000125]
22744	WNT11	1.71245	-0.988285	-0.499992	-1.326	-0.813879	wingless-type MMTV integration site family, member 11 (WNT11), mRNA [NM_004626]
30608	SHROOM2	1.70494	-0.953487	-0.169634	--	-0.804457	shroom family member 2 (SHROOM2), mRNA [NM_001649]
6917	LMO2	1.70489	-0.569934	-0.32676	-0.603931	-0.527538	LIM domain only 2 (rhombotin-like 1) (LMO2), mRNA [NM_005574]
26793	LRMP	1.70478	-2.29972	-2.42814	-2.07018	-2.87531	lymphoid-restricted membrane protein (LRMP), mRNA [NM_006152]
40133	LMO2	1.70416	-0.537223	-0.381586	-0.619188	-0.618146	LIM domain only 2 (rhombotin-like 1) (LMO2), mRNA [NM_005574]
36209	C6orf150	1.69062	-1.40411	-2.17241	-1.83048	-0.987013	chromosome 6 open reading frame 150 (C6orf150), mRNA [NM_138441]
17532	THC2669157	1.6819	-1.25092	-2.18742	-1.41647	-0.663596	ALU1_HUMAN (P39188) Alu subfamily J sequence contamination warning entry, partial (10%) [THC2669157]
12683	HSPA1A	1.67775	-0.00588852	-0.224155	-0.670275	0.190066	heat shock 70kDa protein 1A (HSPA1A), mRNA [NM_005345]
22545	AU158345	1.66553	-0.571204	0.178927	-1.83012	-0.825595	AU158345 PLACE2 Homo sapiens cDNA clone PLACE2000081 3', mRNA sequence [AU158345]
3623	PTPRC	1.66492	-1.65016	-2.46337	-0.79946	-2.5361	protein tyrosine phosphatase, receptor type, C (PTPRC), transcript variant 1, mRNA [NM_002838]
5279	LMO2	1.6593	-0.571683	-0.257025	-0.482222	-0.545258	LIM domain only 2 (rhombotin-like 1) (LMO2), mRNA [NM_005574]
24127	XAF1	1.65827	-1.06205	-1.08597	-1.43586	-1.88792	XIAP associated factor 1 (XAF1), transcript variant 1, mRNA [NM_017523]
26214	BX640843	1.65794	-0.657014	-0.666163	-1.95114	-2.13474	Homo sapiens mRNA; cDNA DKFZp686B14224 (from clone DKFZp686B14224). [BX640843]
1182	ZNF785	1.65504	-1.65596	-1.39725	-2.06566	-1.94602	zinc finger protein 785 (ZNF785), mRNA [NM_152458]
30091	LIN28	1.65398	-0.464005	-0.831029	-0.302111	-0.687713	lin-28 homolog (C. elegans) (LIN28), mRNA [NM_024674]
29773	LOC100128098	1.65183	-1.00452	-1.63985	1.1605	-1.55773	Homo sapiens, clone IMAGE:5167625, mRNA. [BC029655]
16364	LMO2	1.62686	-0.568213	-0.384438	-0.653734	-0.554715	LIM domain only 2 (rhombotin-like 1) (LMO2), mRNA [NM_005574]
27638	AK024956	1.62368	-2.00015	-1.6613	-1.26082	-0.883341	Homo sapiens cDNA: FLJ21303 fis, clone COL02107. [AK024956]
15308	UNC93A	1.62236	-0.912809	-0.621739	-0.845301	-1.80968	unc-93 homolog A (C. elegans) (UNC93A), mRNA [NM_018974]
41527	AK023572	1.61671	-0.855843	-1.48118	-1.63609	-2.4079	Homo sapiens cDNA FLJ13510 fis, clone PLACE1005146. [AK023572]
30648	A_32_P82530	1.6091	-1.02657	-1.83099	-1.53963	-2.13822	Unknown
24734	THC2632909	1.60555	-1.38433	-1.03256	-0.0603454	-1.53678	Q6E5T4_FUGRU (Q6E5T4) Claudin 2, partial (5%) [THC2632909]
32987	LMO2	1.60359	-0.445638	-0.308847	-0.636684	-0.464214	LIM domain only 2 (rhombotin-like 1) (LMO2), mRNA [NM_005574]
10477	LMO2	1.60299	-0.499791	-0.377355	-0.52522	-0.484958	LIM domain only 2 (rhombotin-like 1) (LMO2), mRNA [NM_005574]
28383	TLR2	1.59998	-1.33803	-1.47776	-1.70189	-1.58635	toll-like receptor 2 (TLR2), mRNA [NM_003264]
42996	TM4SF19	1.59537	-0.0330904	-0.209466	-1.26758	-1.31862	transmembrane 4 L six family member 19 (TM4SF19), mRNA [NM_138461]
43432	EPN3	1.59311	-1.2144	-1.36924	-1.14525	-1.31431	epsin 3 (EPN3), mRNA [NM_017957]
8546	ETV4	1.58038	-0.38775	0.366748	-1.57553	-0.374921	ets variant gene 4 (E1A enhancer binding protein, E1AF) (ETV4), transcript variant 2, mRNA [NM_001079675]
10073	IL6	1.56998	-1.45629	-1.28414	-1.8415	-1.59454	interleukin 6 (interferon, beta 2) (IL6), mRNA [NM_000600]
19071	SULT1C2	1.5671	-0.512847	-0.843887	-1.02576	-1.95357	sulfotransferase family, cytosolic, 1C, member 2 (SULT1C2), transcript variant 2, mRNA [NM_176825]
586	TRPM1	1.55593	-1.22035	-0.437576	--	--	transient receptor potential cation channel, subfamily M, member 1 (TRPM1), mRNA [NM_002420]
31566	A_32_P89480	1.55593	-2.56673	-2.2481	-0.607777	-2.61013	Unknown
29854	WFDC2	1.55207	-0.043845	-0.281385	-0.915451	-0.576001	WAP four-disulfide core domain 2 (WFDC2), mRNA [NM_006103]
8973	IQCA	1.53816	-1.04104	-1.83747	-2.36462	-2.12531	IQ motif containing with AAA domain (IQCA), mRNA [NM_024726]
12255	BZRAP1	1.53544	-1.84281	-2.00602	--	-2.1191	benzodiazapine receptor (peripheral) associated protein 1 (BZRAP1), transcript variant 1, mRNA [NM_004758]
14530	IL6	1.53491	-1.1356	-0.810077	-1.55164	-1.8643	interleukin 6 (interferon, beta 2) (IL6), mRNA [NM_000600]
11346	A_32_P103966	1.5314	-1.16355	-1.41891	-2.92534	-1.52158	Unknown
30124	PAPLN	1.52807	0.214669	-0.087856	-0.580076	-0.687306	papilin, proteoglycan-like sulfated glycoprotein (PAPLN), mRNA [NM_173462]
10024	LEMD1	1.52691	-1.6737	-1.81948	-2.10717	-1.2902	LEM domain containing 1 (LEMD1), mRNA [NM_001001552]
28796	A_32_P53976	1.52502	-0.695682	-1.37613	-0.380672	-0.188804	Unknown
31400	TM4SF18	1.51525	-1.3495	-1.65074	-1.67767	-1.46149	transmembrane 4 L six family member 18 (TM4SF18), mRNA [NM_138786]
44993	DKFZp566H0824	1.51195	-0.403118	-0.286416	-0.52928	-0.800038	Homo sapiens hypothetical protein DKFZp566H0824, mRNA (cDNA clone MGC:129790 IMAGE:40021976), complete cds. [BC104430]
30493	AF289566	1.51182	0.032553	-1.47555	-1.27243	-1.21242	Homo sapiens clone pp6455 unknown mRNA. [AF289566]
12634	LY96	1.50892	-1.69588	-1.1975	-2.20309	-2.04063	lymphocyte antigen 96 (LY96), mRNA [NM_015364]
13475	IL1B	1.50732	-2.3449	-2.54192	0.717821	-2.14689	interleukin 1, beta (IL1B), mRNA [NM_000576]
12967	KIAA1199	1.50342	-0.585197	-1.56905	-1.47671	-1.84209	KIAA1199 (KIAA1199), mRNA [NM_018689]
40415	APBB1IP	1.50137	-1.1855	-1.48587	-1.54492	-0.828384	amyloid beta (A4) precursor protein-binding, family B, member 1 interacting protein (APBB1IP), mRNA [NM_019043]
5668	GAGE3	1.49678	-1.21607	-0.550291	-0.465987	-0.598685	Human GAGE-3 protein mRNA, complete cds. [U19144]
41027	ZNF347	1.49627	-1.08622	-1.01001	-0.260486	-1.23376	zinc finger protein 347 (ZNF347), mRNA [NM_032584]
32894	SLC6A4	1.49526	-2.65203	-1.3921	-2.44173	-3.7371	solute carrier family 6 (neurotransmitter transporter, serotonin), member 4 (SLC6A4), mRNA [NM_001045]
32417	THC2766102	1.48596	-0.2777	-0.565183	--	-1.43844	Q74MT0_NANEQ (Q74MT0) NEQ259, partial (3%) [THC2766102]
2378	AF119913	1.48329	-1.57597	-0.622951	--	--	Homo sapiens PRO3077 mRNA, complete cds. [AF119913]
12594	THC2661433	1.47944	-0.624807	-0.972137	-1.51331	-2.17204	Unknown
15203	F2RL2	1.4728	0.601046	-0.497046	0.0548297	-1.25404	coagulation factor II (thrombin) receptor-like 2 (F2RL2), mRNA [NM_004101]
26935	CEACAM1	1.47255	-1.02104	-1.37864	-1.5906	-1.53431	carcinoembryonic antigen-related cell adhesion molecule 1 (biliary glycoprotein) (CEACAM1), transcript variant 2, mRNA [NM_001024912]
17853	GBP1	1.47191	-0.979535	-1.0323	-2.1013	-1.1318	guanylate binding protein 1, interferon-inducible, 67kDa (GBP1), mRNA [NM_002053]
39565	SLC6A4	1.46164	-1.8367	-1.42741	-1.76781	-3.18959	solute carrier family 6 (neurotransmitter transporter, serotonin), member 4 (SLC6A4), mRNA [NM_001045]
33755	AF289567	1.45685	-1.28368	-0.985627	-1.0589	-1.34892	Homo sapiens clone pp6489 unknown mRNA. [AF289567]
17671	SERPINE1	1.45551	-0.612795	-1.27734	-1.37686	-1.28755	serpin peptidase inhibitor, clade E (nexin, plasminogen activator inhibitor type 1), member 1 (SERPINE1), mRNA [NM_000602]
29092	TMEM132B	1.45165	-0.646725	-0.926007	-0.468519	-1.02357	transmembrane protein 132B (TMEM132B), mRNA [NM_052907]
14398	SH2D1A	1.45129	-0.709808	-1.46502	-1.49047	-1.33761	SH2 domain protein 1A, Duncan's disease (lymphoproliferative syndrome) (SH2D1A), transcript variant 1, mRNA [NM_002351]
40603	EDN2	1.44701	-2.4451	-2.43625	-2.13266	-2.63694	endothelin 2 (EDN2), mRNA [NM_001956]
32240	THC2645562	1.44181	--	-0.288752	--	--	Unknown
10012	BG542103	1.43811	-2.63686	-1.8876	-0.951661	-1.84834	602571323F1 NIH_MGC_77 Homo sapiens cDNA clone IMAGE:4695748 5', mRNA sequence [BG542103]
43852	MAGEC2	1.43083	-1.22324	-1.12084	-0.964408	-1.71448	melanoma antigen family C, 2 (MAGEC2), mRNA [NM_016249]
8448	A_32_P122089	1.42831	-1.28618	-1.46684	-1.50675	-1.42888	Unknown
39640	SLC6A4	1.42764	-1.64631	-1.11213	-1.57187	-1.71787	solute carrier family 6 (neurotransmitter transporter, serotonin), member 4 (SLC6A4), mRNA [NM_001045]
12877	PTPN6	1.4263	-0.61148	-0.71148	-1.29763	-1.02134	protein tyrosine phosphatase, non-receptor type 6 (PTPN6), transcript variant 1, mRNA [NM_002831]
17057	SLC6A4	1.41446	-1.23384	-1.29073	-1.18122	-1.66701	solute carrier family 6 (neurotransmitter transporter, serotonin), member 4 (SLC6A4), mRNA [NM_001045]
17796	GIMAP7	1.41288	-1.68865	-1.8341	-2.03351	-1.13006	GTPase, IMAP family member 7 (GIMAP7), mRNA [NM_153236]
10875	PTPRC	1.41	-0.762684	-1.13202	-1.3409	-2.3365	protein tyrosine phosphatase, receptor type, C (PTPRC), transcript variant 1, mRNA [NM_002838]
42666	ENST00000380231	1.40946	-2.94431	-1.67688	-2.11455	-1.77794	Q14491_HUMAN (Q14491) Hemoglobin gamma-G (Fragment), partial (56%) [THC2580655]
12685	BC089451	1.40737	-2.08161	-1.94715	-3.11824	-1.80917	Homo sapiens cDNA clone IMAGE:30554612. [BC089451]
30238	MMP2	1.39877	-2.14298	-0.983106	-1.26922	-1.62946	matrix metallopeptidase 2 (gelatinase A, 72kDa gelatinase, 72kDa type IV collagenase) (MMP2), mRNA [NM_004530]
26546	ESR1	1.39791	-1.01284	-0.482032	-2.35578	-2.3228	estrogen receptor 1 (ESR1), transcript variant 1, mRNA [NM_000125]
9513	TDRD9	1.3942	-1.06245	-1.23838	-1.30772	-1.56156	tudor domain containing 9 (TDRD9), mRNA [NM_153046]
31139	AEBP1	1.39007	-0.575186	-1.05468	-1.63697	-1.07123	AE binding protein 1 (AEBP1), mRNA [NM_001129]
21022	BHMT	1.38634	-0.502594	-1.17988	-1.24224	-1.24491	betaine-homocysteine methyltransferase (BHMT), mRNA [NM_001713]
34850	ETV5	1.38223	-1.51058	0.422204	-1.58365	-0.755854	ets variant gene 5 (ets-related molecule) (ETV5), mRNA [NM_004454]
34674	HFE	1.38099	-1.21351	-1.29552	-1.43491	-0.125058	hemochromatosis (HFE), transcript variant 1, mRNA [NM_000410]
37721	CCL16	1.37942	-2.20209	-2.31352	-2.39515	--	chemokine (C-C motif) ligand 16 (CCL16), mRNA [NM_004590]
11813	HSPA1A	1.37717	0.0604332	-0.150487	-0.534229	0.29617	heat shock 70kDa protein 1A (HSPA1A), mRNA [NM_005345]
21873	7A5	1.37714	-0.199937	-1.30121	-1.09584	-1.0815	putative binding protein 7a5 (7A5), mRNA [NM_182762]
24336	C1QTNF2	1.37288	-0.830984	-0.648782	-0.464032	-0.762817	C1q and tumor necrosis factor related protein 2 (C1QTNF2), mRNA [NM_031908]
16359	HILS1	1.36435	-1.43763	-1.76606	-2.33864	-1.81541	Homo sapiens histone linker H1 domain, spermatid-specific 1, mRNA (cDNA clone IMAGE:40030292), complete cds. [BC109047]
36837	THC2677780	1.35959	0.284076	-0.533988	-0.305413	-1.0492	Unknown
15630	LOC389641	1.35834	-0.7382	-1.26515	-1.12508	-1.15202	Homo sapiens cDNA FLJ42301 fis, clone TOVAR2002514. [AK124295]
12978	ENST00000332902	1.35834	-1.14284	-1.51881	-1.52377	-1.37682	PREDICTED: Homo sapiens hypothetical protein LOC100128315 (LOC100128315), mRNA [XM_001715022]
30444	A_32_P212958	1.35775	-1.61149	-0.958439	-1.81045	-1.65062	Unknown
8810	AOX1	1.34856	-1.44073	-0.70424	-1.39728	-1.31393	aldehyde oxidase 1 (AOX1), mRNA [NM_001159]
31484	SPTLC3	1.34827	-1.0157	-1.51293	-1.69595	-1.29582	serine palmitoyltransferase, long chain base subunit 3 (SPTLC3), mRNA [NM_018327]
26985	ETV1	1.34578	-0.600824	0.0400205	-0.976219	-0.48139	ets variant gene 1 (ETV1), mRNA [NM_004956]
5184	NLRP2	1.34295	-1.83017	-0.883403	-1.5538	-1.17238	NLR family, pyrin domain containing 2 (NLRP2), mRNA [NM_017852]
33232	ANGPT1	1.34034	-1.29284	-1.16716	-0.900919	-1.52823	angiopoietin 1 (ANGPT1), mRNA [NM_001146]
19300	CCL26	1.33927	-2.2905	-0.461078	-2.18858	-1.30385	chemokine (C-C motif) ligand 26 (CCL26), mRNA [NM_006072]
1605	CCND1	1.33692	0.135861	0.618216	-0.361621	-0.234588	cyclin D1 (CCND1), mRNA [NM_053056]
27499	CCND1	1.3363	0.0889669	0.57697	-0.398303	-0.264818	cyclin D1 (CCND1), mRNA [NM_053056]
4606	CR622189	1.33367	-1.47633	-1.72932	-1.53879	-1.06589	full-length cDNA clone CS0DI081YP18 of Placenta Cot 25-normalized of Homo sapiens (human). [CR622189]
3283	THC2701140	1.33049	-1.53804	-2.32694	-1.34932	-2.30215	Unknown
39135	CTHRC1	1.32957	-1.21202	-1.05081	-1.32801	-1.49572	collagen triple helix repeat containing 1 (CTHRC1), mRNA [NM_138455]
9013	SERPINB2	1.32748	-1.06702	-0.974805	-2.1017	-1.69353	Plasminogen activator inhibitor 2 precursor (PAI-2) (Placental plasminogen activator inhibitor) (Monocyte Arg-serpin) (Urokinase inhibitor). [Source:Uniprot/SWISSPROT;Acc:P05120] [ENST00000299502]
5587	PDE2A	1.32098	-1.12614	-0.621611	-1.2937	-2.33102	Homo sapiens cDNA FLJ16750 fis, clone ADRGL2011190, highly similar to cGMP-dependent 3',5'-cyclic phosphodiesterase (EC 3.1.4.17). [AK131525]
43515	AL050185	1.31868	-1.42417	-2.02695	-0.353695	-0.942334	Homo sapiens mRNA; cDNA DKFZp586A0423 (from clone DKFZp586A0423) [AL050185]
42268	THC2611661	1.31316	0.321767	-1.57603	-0.279523	-1.26276	RR12_SPIMX (P42344) Chloroplast 30S ribosomal protein S12, partial (11%) [THC2611661]
29260	PAH	1.31296	-0.970775	-1.356	-1.25574	-1.23637	phenylalanine hydroxylase (PAH), mRNA [NM_000277]
37418	BMX	1.312	-1.07006	-1.72581	-2.08885	-2.6152	BMX non-receptor tyrosine kinase (BMX), transcript variant 2, mRNA [NM_001721]
41471	IL7R	1.30871	-0.949146	-2.12055	-2.15919	-1.89196	interleukin 7 receptor (IL7R), mRNA [NM_002185]
34352	IGF1	1.30817	-0.672626	-0.6317	-2.45006	-0.752096	insulin-like growth factor 1 (somatomedin C) (IGF1), transcript variant 4, mRNA [NM_000618]
26240	CB852269	1.30141	-0.0198745	-0.361149	-1.15596	0.241661	CB852269 UI-CF-FN0-afm-c-12-0-UI.s1 UI-CF-FN0 Homo sapiens cDNA clone UI-CF-FN0-afm-c-12-0-UI 3', mRNA sequence [CB852269]
23315	GIMAP2	1.29825	-1.02135	0.274609	-2.03272	0.319541	GTPase, IMAP family member 2 (GIMAP2), mRNA [NM_015660]
32821	XKR3	1.29783	0.0550516	-2.16903	-2.20586	-2.08155	XK, Kell blood group complex subunit-related family, member 3 (XKR3), mRNA [NM_175878]
42511	CCND1	1.29369	0.152022	0.6775	-0.328632	-0.210275	cyclin D1 (CCND1), mRNA [NM_053056]
32508	C12orf56	1.29163	-1.11444	-1.051	-1.2956	-1.06707	chromosome 12 open reading frame 56 (C12orf56), mRNA [NM_001099676]
21200	NANOG	1.28794	-2.42862	-1.7155	-2.17523	-2.97619	Nanog homeobox (NANOG), mRNA [NM_024865]
8543	AK027393	1.28456	-1.84629	-2.14185	--	-2.09992	Homo sapiens cDNA FLJ14487 fis, clone MAMMA1002721. [AK027393]
5529	CCND1	1.28288	0.113359	0.682851	-0.358102	-0.215703	cyclin D1 (CCND1), mRNA [NM_053056]
4730	THC2656699	1.2809	-0.728194	-0.355337	0.135625	-1.66851	Unknown
44005	ARG1	1.27634	-1.11896	-1.29271	-1.467	-1.21811	arginase, liver (ARG1), mRNA [NM_000045]
12551	SERPINE1	1.27608	-0.94117	-1.22708	-1.23527	-1.54868	serpin peptidase inhibitor, clade E (nexin, plasminogen activator inhibitor type 1), member 1 (SERPINE1), mRNA [NM_000602]
18208	THC2664465	1.27292	-1.07485	-2.01226	-1.17594	-2.04014	Q8NH31_HUMAN (Q8NH31) Seven transmembrane helix receptor, partial (6%) [THC2664465]
35995	SLC6A4	1.27014	-2.68105	-0.934819	-2.84689	-2.21511	solute carrier family 6 (neurotransmitter transporter, serotonin), member 4 (SLC6A4), mRNA [NM_001045]
15247	DKFZP547L112	1.26688	-1.85376	-2.14502	-2.55245	-2.37534	Homo sapiens mRNA; cDNA DKFZp547L112 (from clone DKFZp547L112). [AL512723]
29783	ENST00000374258	1.26669	-0.625914	-1.14552	-0.0692665	-1.04186	CDNA FLJ39396 fis, clone PLACE6008640. [Source:Uniprot/SPTREMBL;Acc:Q8N8J2] [ENST00000374258]
16453	CCND1	1.26644	0.0914338	0.711122	-0.328012	-0.176021	cyclin D1 (CCND1), mRNA [NM_053056]
37649	THC2686012	1.26264	-1.01236	-0.737712	-1.47121	-2.54263	Unknown
22953	THC2639056	1.26189	-0.403519	0.278691	0.0891219	-0.499003	ALU8_HUMAN (P39195) Alu subfamily SX sequence contamination warning entry, partial (10%) [THC2639056]
13437	FAM124B	1.26125	-1.2899	-1.5467	--	-1.2936	family with sequence similarity 124B (FAM124B), transcript variant 2, mRNA [NM_024785]
36158	PTPN6	1.26049	-0.500011	-0.665049	-0.810561	-0.689905	protein tyrosine phosphatase, non-receptor type 6 (PTPN6), transcript variant 1, mRNA [NM_002831]
533	ZNF697	1.26013	--		--	-0.690146	zinc finger protein 697 (ZNF697), mRNA [NM_001080470]
30427	GAS2	1.25878	0.112318	-1.12342	-1.28535	-0.989812	growth arrest-specific 2 (GAS2), transcript variant 1, mRNA [NM_005256]
32756	GSDMDC1	1.25753	-1.09056	-0.916837	-1.24767	-1.48526	gasdermin domain containing 1 (GSDMDC1), mRNA [NM_024736]
28591	BU930679	1.25602	-1.10165	-1.01935	-0.662841	-3.02118	AGENCOURT_10425471 NIH_MGC_83 Homo sapiens cDNA clone IMAGE:6668772 5', mRNA sequence [BU930679]
24851	FSCN1	1.25595	-0.141919	-0.0961412	-1.1369	-0.491459	fascin homolog 1, actin-bundling protein (Strongylocentrotus purpuratus) (FSCN1), mRNA [NM_003088]
10787	ANKRD35	1.25557	-0.899966	-0.857713	-0.794201	-0.344568	ankyrin repeat domain 35 (ANKRD35), mRNA [NM_144698]
31236	HOXD11	1.25533	-1.10412	-1.202	-1.44936	-1.20682	homeobox D11 (HOXD11), mRNA [NM_021192]
5776	C5orf23	1.25304	-1.56442	-1.82668	-0.835431	-1.11846	chromosome 5 open reading frame 23 (C5orf23), mRNA [NM_024563]
15423	A_23_P15226	1.25187	-1.10168	-1.47315	-2.04942	-1.19553	Unknown
25135	AK124778	1.25087	-0.548638	-0.563249	-1.10414	-1.47056	Homo sapiens cDNA FLJ42788 fis, clone BRAWH3007129. [AK124778]
13896	HGF	1.24857	-0.965191	-0.842342	-1.59968	-0.83975	hepatocyte growth factor (hepapoietin A; scatter factor) (HGF), transcript variant 2, mRNA [NM_001010931]
29417	FLJ30428	1.24679	-0.913762	-0.634347	--	-1.68164	Homo sapiens cDNA FLJ30428 fis, clone BRACE2008941. [AK054990]
2914	TMEM92	1.24563	-0.195398	-1.62475	-0.708475	-0.535393	transmembrane protein 92 (TMEM92), mRNA [NM_153229]
29878	TRA@	1.24491	-1.14728	-1.10259	-1.41495	-1.85156	Homo sapiens T cell receptor alpha locus, mRNA (cDNA clone MGC:71411 IMAGE:4853814), complete cds. [BC063385]
14941	IL22RA1	1.24301	-1.56081	-1.80319	-1.07255	-1.1534	interleukin 22 receptor, alpha 1 (IL22RA1), mRNA [NM_021258]
30109	FYB	1.24178	-1.21357	-1.08518	-1.57288	-1.3769	FYN binding protein (FYB-120/130) (FYB), transcript variant 1, mRNA [NM_001465]
26991	THC2623335	1.24168	-1.69687	-1.88989	-2.00937	-1.67312	Unknown
11125	CCDC88C	1.24082	-1.34136	-1.27847	-1.16341	-1.30727	coiled-coil domain containing 88C (CCDC88C), mRNA [NM_001080414]
11379	AK098511	1.2402	-0.929956	-1.41752	-0.941931	-2.49647	Homo sapiens cDNA FLJ25645 fis, clone SYN00113. [AK098511]
36638	IL6	1.23498	-1.73615	-1.18339	-3.10376	-1.48686	interleukin 6 (interferon, beta 2) (IL6), mRNA [NM_000600]
16833	CCND1	1.23284	0.138904	0.706505	-0.390442	-0.163984	cyclin D1 (CCND1), mRNA [NM_053056]
15105	BC104421	1.22891	-0.751605	-0.596908	-1.11841	-0.908423	Homo sapiens cDNA clone IMAGE:40004940. [BC104421]
28926	CD2	1.22296	-1.2775	-2.0211	-1.89896	-1.88764	CD2 molecule (CD2), mRNA [NM_001767]
26553	UNC93A	1.22145	-0.834489	-0.882116	-1.50474	-1.37136	unc-93 homolog A (C. elegans) (UNC93A), mRNA [NM_018974]
31915	A_23_P136849	1.22109	-0.0491645	-0.493088	-0.808095	-2.31659	Unknown
97	SAMD9L	1.22044	0.693386	0.348077	-0.985152	1.10281	sterile alpha motif domain containing 9-like (SAMD9L), mRNA [NM_152703]
11742	PRODH2	1.2192	-1.32103	-1.23831	-3.20924	-1.04238	proline dehydrogenase (oxidase) 2 (PRODH2), mRNA [NM_021232]
43594	TNFSF10	1.21725	-1.306	-1.29175	-1.86546	-1.63604	tumor necrosis factor (ligand) superfamily, member 10 (TNFSF10), mRNA [NM_003810]
31449	CCND1	1.21651	0.151831	0.683921	-0.355583	-0.226961	cyclin D1 (CCND1), mRNA [NM_053056]
33950	AF143325	1.21365	-0.580339	-0.141243	-0.494989	0.123526	Homo sapiens clone IMAGE:110436 mRNA sequence. [AF143325]
32927	SLAMF7	1.21101	-1.24387	-0.779381	-1.09779	-1.97225	SLAM family member 7 (SLAMF7), mRNA [NM_021181]
21671	SERPINE1	1.20831	-1.08262	-1.44895	-2.32024	-2.12242	serpin peptidase inhibitor, clade E (nexin, plasminogen activator inhibitor type 1), member 1 (SERPINE1), mRNA [NM_000602]
32460	SERPINE1	1.20808	-1.41777	-1.18878	-1.41809	-2.13125	serpin peptidase inhibitor, clade E (nexin, plasminogen activator inhibitor type 1), member 1 (SERPINE1), mRNA [NM_000602]
9956	TLR2	1.20593	-0.603107	-1.11203	--	-0.893672	toll-like receptor 2 (TLR2), mRNA [NM_003264]
12589	F11	1.20534	-1.39065	-1.01658	-2.79387	-1.9557	coagulation factor XI (plasma thromboplastin antecedent) (F11), mRNA [NM_000128]
15540	SGCD	1.20505	0.222781	-1.23846	-1.39577	-1.11911	sarcoglycan, delta (35kDa dystrophin-associated glycoprotein) (SGCD), transcript variant 1, mRNA [NM_000337]
31117	THC2485189	1.202	-0.00760663	0.158528	0.774119	-0.107939	ALU6_HUMAN (P39193) Alu subfamily SP sequence contamination warning entry, partial (21%) [THC2485189]
4145	C4orf18	1.20074	0.261278	0.186164	0.476603	0.285952	chromosome 4 open reading frame 18 (C4orf18), transcript variant 2, mRNA [NM_016613]
11455	AK097130	1.19659	0.341618	-0.882773	-0.727446	-1.20503	Homo sapiens cDNA FLJ39811 fis, clone SPLEN2009581. [AK097130]
6635	CCND1	1.19626	0.301647	0.754279	-0.32489	-0.178932	cyclin D1 (CCND1), mRNA [NM_053056]
12767	THNSL2	1.19587	-0.921529	-1.47896	-2.56768	-0.724489	threonine synthase-like 2 (S. cerevisiae) (THNSL2), mRNA [NM_018271]
28565	CCND1	1.19492	0.231551	0.759791	-0.248435	-0.10751	cyclin D1 (CCND1), mRNA [NM_053056]
31411	HBBP1	1.19452	-1.81082	-1.21811	-1.04382	-2.47381	hemoglobin, beta pseudogene 1 (HBBP1) on chromosome 11 [NR_001589]
22404	DKK1	1.19387	0.0739783	0.13858	0.20313	0.132211	dickkopf homolog 1 (Xenopus laevis) (DKK1), mRNA [NM_012242]
4548	A_32_P51688	1.19365	-0.767423	-0.676412	-1.33811	-1.75755	Unknown
12833	GYPB	1.19212	-1.72351	-1.89817	-2.20417	-1.63053	glycophorin B (MNS blood group) (GYPB), mRNA [NM_002100]
32198	GLP2R	1.18785	-1.0962	-1.10238	-0.765687	-1.79939	Glucagon-like peptide 2 receptor precursor (GLP-2 receptor) (GLP-2-R) (GLP-2R). [Source:Uniprot/SWISSPROT;Acc:O95838] [ENST00000396206]
14587	CD8B	1.18271	-0.593316	-0.697309	-0.732907	-0.783467	CD8b molecule (CD8B), transcript variant 4, mRNA [NM_172102]
30469	KRT7	1.1823	0.26247	-0.336054	-1.70258	-1.25653	keratin 7 (KRT7), mRNA [NM_005556]
26376	SP100	1.17883	-0.121799	-0.167743	-2.28568	0.182529	SP100 nuclear antigen (SP100), transcript variant 2, mRNA [NM_003113]
8567	CCL2	1.17547	-0.318934	-0.734249	-1.23077	-1.41507	chemokine (C-C motif) ligand 2 (CCL2), mRNA [NM_002982]
12108	NRG1	1.17428	-0.028865	-0.174776	-1.37687	0.0746235	neuregulin 1 (NRG1), transcript variant HRG-gamma, mRNA [NM_004495]
31302	IL18	1.1731	0.104475	-0.499663	-2.62924	-0.0670909	interleukin 18 (interferon-gamma-inducing factor) (IL18), mRNA [NM_001562]
36478	STK32B	1.17028	-0.85434	-1.0015	--	--	serine/threonine kinase 32B (STK32B), mRNA [NM_018401]
4243	THC2753543	1.16942	-0.918332	-1.49217	-2.08355	-0.98099	Unknown
25565	VIL1	1.16921	-0.166396	-0.251367	-0.900517	-1.52014	villin 1 (VIL1), mRNA [NM_007127]
29365	PTPN6	1.16692	-2.11787	-0.904655	-1.54215	-1.41169	protein tyrosine phosphatase, non-receptor type 6 (PTPN6), transcript variant 1, mRNA [NM_002831]
2780	ENST00000375672	1.16613	-0.200849	-0.583761	-0.586354	0.721989	Uncharacterized protein C20orf112. [Source:Uniprot/SWISSPROT;Acc:Q96MY1] [ENST00000375672]
42612	ICAM1	1.16088	-1.02087	-1.33632	-1.50237	-1.37116	intercellular adhesion molecule 1 (CD54), human rhinovirus receptor (ICAM1), mRNA [NM_000201]
26462	ST8SIA1	1.16057	1.15672	0.649255	-0.531451	0.640788	ST8 alpha-N-acetyl-neuraminide alpha-2,8-sialyltransferase 1 (ST8SIA1), mRNA [NM_003034]
10255	CYP24A1	1.1604	-1.20947	-0.461158	-1.09572	-2.00289	cytochrome P450, family 24, subfamily A, polypeptide 1 (CYP24A1), nuclear gene encoding mitochondrial protein, mRNA [NM_000782]
13266	IL18	1.16011	-1.19854	-0.678054	-2.0184	0.217033	interleukin 18 (interferon-gamma-inducing factor) (IL18), mRNA [NM_001562]
32766	AL833114	1.15882	0.520364	-0.379778	-0.24369	-1.45544	Homo sapiens mRNA; cDNA DKFZp313L2229 (from clone DKFZp313L2229). [AL833114]
37018	ESR1	1.1578	-1.63846	-2.10986	-2.11264	-1.2231	estrogen receptor 1 (ESR1), transcript variant 1, mRNA [NM_000125]
28499	ICAM1	1.15656	-1.32825	-1.15038	-3.59059	-1.23723	intercellular adhesion molecule 1 (CD54), human rhinovirus receptor (ICAM1), mRNA [NM_000201]
28312	BC040150	1.15466	-0.428389	-0.746194	-0.842086	-0.762874	Homo sapiens cDNA clone IMAGE:5109562, **** WARNING: chimeric clone ****. [BC040150]
25977	LOC387763	1.15393	0.308611	0.309273	-0.278274	-0.392003	Homo sapiens hypothetical LOC387763, mRNA (cDNA clone IMAGE:6272440), partial cds. [BC052560]
20346	ARHGAP15	1.1522	-1.47134	-1.79242	-0.84487	-1.55194	Rho GTPase activating protein 15 (ARHGAP15), mRNA [NM_018460]
10193	CCL2	1.15076	-1.04736	-0.965873	-1.15618	-1.14675	chemokine (C-C motif) ligand 2 (CCL2), mRNA [NM_002982]
3715	IL1B	1.15033	-2.10073	-1.6086	-0.956308	-2.15243	interleukin 1, beta (IL1B), mRNA [NM_000576]
15511	PDE6B	1.14995	-0.826834	-1.17887	-1.14177	-1.02207	phosphodiesterase 6B, cGMP-specific, rod, beta (congenital stationary night blindness 3, autosomal dominant) (PDE6B), mRNA [NM_000283]
28841	IL6	1.14829	-1.04239	-1.41315	-2.65208	-1.19269	interleukin 6 (interferon, beta 2) (IL6), mRNA [NM_000600]
18121	IL17B	1.14816	-1.0125		--	--	interleukin 17B (IL17B), mRNA [NM_014443]
2696	PTPRC	1.14605	-1.26639	-2.04263	-1.41605	-1.08379	protein tyrosine phosphatase, receptor type, C (PTPRC), transcript variant 1, mRNA [NM_002838]
28599	AK097085	1.1399	0.187469	-0.213751	-0.507712	-0.532161	Homo sapiens cDNA FLJ39766 fis, clone SPLEN2000307. [AK097085]
15661	CYP2W1	1.13964	-1.56551	-1.57497	-2.17749	-1.39889	cytochrome P450, family 2, subfamily W, polypeptide 1 (CYP2W1), mRNA [NM_017781]
29263	NOX4	1.13933	-0.975324	-1.22514	-0.748865	-1.11799	NADPH oxidase 4 (NOX4), mRNA [NM_016931]
4737	A_32_P119949	1.13916	-0.96495	-1.08702	-1.27818	-1.04427	Unknown
11981	LOC284120	1.13831	-1.53873	-0.82644	-0.857496	-2.00751	PREDICTED: Homo sapiens hypothetical LOC284120 (LOC284120), mRNA [XM_001721080]
27740	LOC401233	1.1372	-0.0171411	-0.151075	-1.81373	-0.281101	Homo sapiens cDNA FLJ46534 fis, clone THYMU3037052, weakly similar to Homo sapiens HIV TAT specific factor 1 (HTATSF1). [AK128391]
36824	TNFSF10	1.13665	-0.938222	-0.81966	-1.88089	-2.0095	tumor necrosis factor (ligand) superfamily, member 10 (TNFSF10), mRNA [NM_003810]
21723	EBF3	1.1348	-0.621753	0.06948	-0.429121	0.28524	early B-cell factor 3 (EBF3), mRNA [NM_001005463]
8563	LOC158863	1.13352	-1.06047	-0.961591	-0.614722	-1.19459	Homo sapiens mRNA; cDNA DKFZp586J1922 (from clone DKFZp586J1922) [AL110203]
16735	THC2691142	1.13107	-1.31138	-0.952327	-0.625906	-0.81134	Unknown
31230	BC044628	1.13043	--	-1.03972	--	--	Homo sapiens mRNA similar to collagen, type XVII, alpha 1 (cDNA clone IMAGE:5431129). [BC044628]
13522	EY892390	1.12977	0.0756966	0.13762	-1.2266	-1.18295	NM21con Human primary neuroblastoma stage 4S Homo sapiens cDNA clone 3A 3', mRNA sequence [EY892390]
9052	PPP2R2B	1.12966	-1.4518	-0.976549	-2.04896	-1.74074	protein phosphatase 2 (formerly 2A), regulatory subunit B, beta isoform (PPP2R2B), transcript variant 1, mRNA [NM_004576]
24892	MAGEL2	1.12727	-0.396639	-0.167569	-1.08682	-0.566198	MAGE-like 2 (MAGEL2), mRNA [NM_019066]
38302	ADH4	1.12537	-1.19707	-1.86387	-0.815995	-1.68673	alcohol dehydrogenase 4 (class II), pi polypeptide (ADH4), mRNA [NM_000670]
2479	FOS	1.12489	-0.519569	-0.28807	-0.900202	-0.281515	v-fos FBJ murine osteosarcoma viral oncogene homolog (FOS), mRNA [NM_005252]
5863	WNT11	1.12377	-0.19119	0.0695484	-0.563987	-0.0731295	wingless-type MMTV integration site family, member 11 (WNT11), mRNA [NM_004626]
4375	ITGAL	1.12344	0.248693	-0.687955	-1.71764	-1.82041	integrin, alpha L (antigen CD11A (p180), lymphocyte function-associated antigen 1; alpha polypeptide) (ITGAL), transcript variant 1, mRNA [NM_002209]
32214	THC2709254	1.12182	-0.29373	0.193048	--	-1.66591	Unknown
279	CCND1	1.12052	-0.314277	0.51411	-0.255586	-0.250933	cyclin D1 (CCND1), mRNA [NM_053056]
44279	PTPRC	1.11886	-0.848841	-1.87433	-1.45013	-1.08432	protein tyrosine phosphatase, receptor type, C (PTPRC), transcript variant 1, mRNA [NM_002838]
12196	ZNF542	1.11732	-0.768547	-0.949927	-1.46006	-1.50158	zinc finger protein 542 (ZNF542) on chromosome 19 [NR_003127]
17497	PHLDA2	1.11304	-0.354158	0.522808	-0.839903	-0.502434	pleckstrin homology-like domain, family A, member 2 (PHLDA2), mRNA [NM_003311]
39984	ATP6V0A4	1.11135	-1.33806	-1.94804	-0.876128	-1.86424	ATPase, H+ transporting, lysosomal V0 subunit a4 (ATP6V0A4), transcript variant 1, mRNA [NM_020632]
16023	THC2648851	1.11046	-1.18224	-0.973064	-0.948946	-0.819313	Unknown
26555	MYO1G	1.10984	0.228288	-0.616739	-0.515921	-0.23791	myosin IG (MYO1G), mRNA [NM_033054]
13294	NLRP7	1.10903	0.0961854	-1.2712	-1.31546	-0.260996	NLR family, pyrin domain containing 7 (NLRP7), transcript variant 1, mRNA [NM_139176]
19108	KCNMA1	1.10319	-1.91649	-0.267195	-1.17347	-1.63507	potassium large conductance calcium-activated channel, subfamily M, alpha member 1 (KCNMA1), transcript variant 1, mRNA [NM_001014797]
41846	C1orf170	1.10257	-0.633485	-1.69992	-1.2751	-0.84872	Homo sapiens cDNA FLJ41861 fis, clone NTONG2008672. [AK123855]
38858	PARP12	1.10136	-0.111218	-0.565443	-1.81975	-1.5218	poly (ADP-ribose) polymerase family, member 12 (PARP12), mRNA [NM_022750]
13930	AK130891	1.10108	-0.0701274	-0.584527	-0.094947	-0.79489	Homo sapiens cDNA FLJ27381 fis, clone UBA07680. [AK130891]
10828	IL1B	1.10006	-2.55842	-2.79289	-2.15423	-1.61077	interleukin 1, beta (IL1B), mRNA [NM_000576]
22295	IL6	1.09951	-0.521803	-0.822192	-1.89878	-0.908239	interleukin 6 (interferon, beta 2) (IL6), mRNA [NM_000600]
6692	TMEM163	1.09755	0.048337	-0.779182	-0.90171	0.033676	transmembrane protein 163 (TMEM163), mRNA [NM_030923]
37837	SLC1A2	1.09649	0.34106	-0.676678	-1.06305	-0.307867	solute carrier family 1 (glial high affinity glutamate transporter), member 2 (SLC1A2), mRNA [NM_004171]
39815	IL1B	1.09368	-2.12139	-1.60603	-0.613202	-2.39567	interleukin 1, beta (IL1B), mRNA [NM_000576]
21542	FAM26F	1.09133	-0.948033	-1.15648	-0.937696	-1.23142	family with sequence similarity 26, member F (FAM26F), mRNA [NM_001010919]
12253	C20orf103	1.09068	-0.0173248	-0.364667	-0.93831	-0.166408	chromosome 20 open reading frame 103 (C20orf103), mRNA [NM_012261]
6196	EGR2	1.09022	-0.879265	-0.119938	0.909655	-0.197082	early growth response 2 (Krox-20 homolog, Drosophila) (EGR2), mRNA [NM_000399]
14336	BX098660	1.08971	-0.769467	-1.10243	-1.20983	-0.516677	BX098660 Soares placenta Nb2HP Homo sapiens cDNA clone IMAGp998L03214, mRNA sequence [BX098660]
14564	AK021554	1.08925	-0.968651	-0.888716	-0.877264	-1.41429	Homo sapiens cDNA FLJ11492 fis, clone HEMBA1001939. [AK021554]
13873	FGA	1.08918	-1.28072	-1.52668	--	0.0248687	fibrinogen alpha chain (FGA), transcript variant alpha, mRNA [NM_021871]
28149	TSPAN8	1.08769	-1.42418	-0.751337	-1.65093	-1.12409	tetraspanin 8 (TSPAN8), mRNA [NM_004616]
18646	AK124941	1.0868	-2.50771	-2.18993	-0.996832	-1.44795	Homo sapiens cDNA FLJ42951 fis, clone BRSTN2007765. [AK124941]
36921	ATP10A	1.08528	-0.8876	-1.15103	-2.03196	-2.62717	ATPase, class V, type 10A (ATP10A), mRNA [NM_024490]
42741	CCND1	1.08489	0.171733	0.768643	-0.224669	-0.0844647	cyclin D1 (CCND1), mRNA [NM_053056]
44739	A_24_P655735	1.0843	-0.236467	-0.606738	-1.09763	-0.431398	Unknown
14730	NUP210L	1.08339	--		--	--	nucleoporin 210kDa-like (NUP210L), mRNA [NM_207308]
30337	CYSLTR1	1.08135	-1.07398	-1.01624	-1.29228	-1.30608	cysteinyl leukotriene receptor 1 (CYSLTR1), mRNA [NM_006639]
34975	AXIN2	1.07912	-0.268271	-0.218052	-0.806282	-0.626306	axin 2 (conductin, axil) (AXIN2), mRNA [NM_004655]
34255	TGM2	1.07093	0.0338183	0.099401	0.201743	0.487833	transglutaminase 2 (C polypeptide, protein-glutamine-gamma-glutamyltransferase) (TGM2), transcript variant 2, mRNA [NM_198951]
3143	ST6GALNAC1	1.07004	-0.477452	-1.19121	-1.46132	-0.836321	ST6 (alpha-N-acetyl-neuraminyl-2,3-beta-galactosyl-1,3)-N-acetylgalactosaminide alpha-2,6-sialyltransferase 1 (ST6GALNAC1), mRNA [NM_018414]
26372	TNS1	1.06847	0.188638	-0.0881266	-1.57091	-0.155267	tensin 1 (TNS1), mRNA [NM_022648]
44725	PTPRC	1.06636	-0.76219	-2.25296	-0.833189	-0.78687	protein tyrosine phosphatase, receptor type, C (PTPRC), transcript variant 1, mRNA [NM_002838]
15064	ANPEP	1.06352	-0.0713578	-0.253155	-1.86634	-0.889501	alanyl (membrane) aminopeptidase (aminopeptidase N, aminopeptidase M, microsomal aminopeptidase, CD13, p150) (ANPEP), mRNA [NM_001150]
31921	THBS2	1.06196	-1.20114	-1.42218	-2.15018	-2.12651	Human thrombospondin 2 (THBS2) mRNA, complete cds. [L12350]
3349	ANXA1	1.06003	-0.196849	0.297155	-1.2737	-1.16044	annexin A1 (ANXA1), mRNA [NM_000700]
4237	HPD	1.05452	-1.12228	-0.378526	-0.966598	-1.58498	4-hydroxyphenylpyruvate dioxygenase (HPD), mRNA [NM_002150]
25878	BC028022	1.05002	-0.501155	-1.13789	-1.70354	-1.15231	Homo sapiens, clone IMAGE:5218412, mRNA. [BC028022]
31377	KCNE4	1.0499	-0.75426	-0.763519	-1.75322	-1.52707	potassium voltage-gated channel, Isk-related family, member 4 (KCNE4), mRNA [NM_080671]
25574	TNFSF10	1.0496	-0.805154	-1.729	-1.74215	-1.62456	tumor necrosis factor (ligand) superfamily, member 10 (TNFSF10), mRNA [NM_003810]
11138	THBS1	1.04922	-2.67407	-1.05044	-2.88396	-1.76122	thrombospondin 1 (THBS1), mRNA [NM_003246]
38469	DUSP6	1.04709	-1.11622	0.23726	-1.12296	-1.27507	dual specificity phosphatase 6 (DUSP6), transcript variant 1, mRNA [NM_001946]
23112	THC2658419	1.04705	-0.135414	-0.87501	-0.331038	-2.08768	Unknown
39681	A_32_P181339	1.04704	-1.03198	-0.153802	-0.415721	-0.951869	Unknown
33162	A1CF	1.04691	-0.970233	-1.09041	-3.04297	-1.78984	APOBEC1 complementation factor (A1CF), transcript variant 3, mRNA [NM_138933]
28840	THC2559929	1.04486	-0.761446	-0.881749	-2.06666	-1.07915	Q9UP60_HUMAN (Q9UP60) SNC73 protein, partial (54%) [THC2559929]
30558	SLA	1.04278	-1.33694	-1.76346	-2.07986	-1.35262	Src-like-adaptor (SLA), transcript variant 1, mRNA [NM_001045556]
14866	SPRY4	1.03965	-0.526679	-0.320107	-1.31018	-0.822103	sprouty homolog 4 (Drosophila) (SPRY4), mRNA [NM_030964]
17230	BU624603	1.03859	-0.959086	-0.796368	-0.628401	-0.999459	BU624603 UI-H-FG1-bgk-p-15-0-UI.s1 NCI_CGAP_FG1 Homo sapiens cDNA clone UI-H-FG1-bgk-p-15-0-UI 3', mRNA sequence [BU624603]
10592	IL6	1.03822	-0.92695	-0.956153	-1.19304	-1.68408	interleukin 6 (interferon, beta 2) (IL6), mRNA [NM_000600]
40622	MYBPH	1.03426	-1.17424	-0.760356	-1.69475	-1.39476	myosin binding protein H (MYBPH), mRNA [NM_004997]
40029	SV2B	1.03355	-1.1124	-0.716326	-1.01642	-0.768629	synaptic vesicle glycoprotein 2B (SV2B), mRNA [NM_014848]
31355	ETS1	1.03325	0.482003	-1.11773	-0.238233	-1.19829	v-ets erythroblastosis virus E26 oncogene homolog 1 (avian) (ETS1), mRNA [NM_005238]
12795	MAGEC1	1.03155	-1.22863	-0.786761	-0.767183	-0.573334	melanoma antigen family C, 1 (MAGEC1), mRNA [NM_005462]
37654	ZNF93	1.03149	-1.40651	-0.71052	-1.58978	-0.912998	Homo sapiens cDNA FLJ39023 fis, clone NT2RP7004348, highly similar to ZINC FINGER PROTEIN 93. [AK096342]
31329	KLRC4	1.03141	-0.839997	-1.08306	-1.24775	-1.02529	killer cell lectin-like receptor subfamily C, member 4 (KLRC4), mRNA [NM_013431]
22885	AR	1.03128	0.426828	0.478706	0.903695	-0.759467	androgen receptor (dihydrotestosterone receptor; testicular feminization; spinal and bulbar muscular atrophy; Kennedy disease) (AR), transcript variant 1, mRNA [NM_000044]
12713	ATAD4	1.03113	-0.459839	-1.18749	-1.80817	-0.951444	ATPase family, AAA domain containing 4 (ATAD4), mRNA [NM_024320]
40055	MLPH	1.03001	-0.373374	-2.09551	--	-2.17815	melanophilin (MLPH), transcript variant 2, mRNA [NM_001042467]
19502	THC2752542	1.02817	-0.977798	-0.553388	-0.0424217	-0.969565	Unknown
24421	VWF	1.02765	-0.787413	-0.834198	-1.41995	-0.945449	von Willebrand factor (VWF), mRNA [NM_000552]
8791	THC2655811	1.02748	-0.935002	-0.769491	-0.603062	-0.0593756	Unknown
10166	CENTG1	1.02602	-0.700706	-0.429252	-1.06758	-0.929408	Centaurin-gamma 1 (ARF-GAP with GTP-binding protein-like, ankyrin repeat and pleckstrin homology domains 2) (AGAP-2) (Phosphatidylinositol-3-kinase enhancer) (PIKE) (GTP-binding and GTPase-activating protein 2) (GGAP2). [Source:Uniprot/SWISSPROT;Acc:Q
23186	CRMP1	1.02441	0.294837	-0.206438	-1.12893	-0.505821	collapsin response mediator protein 1 (CRMP1), transcript variant 1, mRNA [NM_001014809]
35737	SERPINE1	1.02305	-1.65921	-1.1955	-1.41989	-2.02913	serpin peptidase inhibitor, clade E (nexin, plasminogen activator inhibitor type 1), member 1 (SERPINE1), mRNA [NM_000602]
31044	CCDC26	1.02231	-1.02865	-0.876191	-3.33014	-1.43961	Homo sapiens coiled-coil domain containing 26, mRNA (cDNA clone MGC:27434 IMAGE:4699288), complete cds. [BC026098]
8926	SP5	1.02185	-0.147023	0.229257	0.179289	0.0426854	Sp5 transcription factor (SP5), mRNA [NM_001003845]
32080	IL6	1.02132	-1.45431	-1.48581	-1.48159	-2.08162	interleukin 6 (interferon, beta 2) (IL6), mRNA [NM_000600]
41695	THC2488083	1.01936	-0.0539416	-0.983418	-1.06315	-0.837936	AF044209 nuclear receptor co-repressor N-CoR {Homo sapiens} (exp=-1; wgp=0; cg=0), partial (8%) [THC2488083]
15224	TGM2	1.01758	-0.202425	-0.321715	-1.06816	-0.482892	transglutaminase 2 (C polypeptide, protein-glutamine-gamma-glutamyltransferase) (TGM2), transcript variant 1, mRNA [NM_004613]
24333	CEACAM1	1.01568	-0.615237	-1.0586	-1.59379	-1.54003	carcinoembryonic antigen-related cell adhesion molecule 1 (biliary glycoprotein) (CEACAM1), transcript variant 2, mRNA [NM_001024912]
29736	CCL2	1.01219	-1.39024	-1.29357	-1.16253	-0.994866	chemokine (C-C motif) ligand 2 (CCL2), mRNA [NM_002982]
20420	TNFSF10	1.01174	-1.8819	-1.31198	-2.10959	-1.31132	tumor necrosis factor (ligand) superfamily, member 10 (TNFSF10), mRNA [NM_003810]
33790	PLA2G2A	1.01074	-0.539471	-1.11517	-1.15225	-1.64998	phospholipase A2, group IIA (platelets, synovial fluid) (PLA2G2A), mRNA [NM_000300]
7680	HRH1	1.01038	-0.292771	0.183652	-1.08674	-0.925426	histamine receptor H1 (HRH1), transcript variant 4, mRNA [NM_000861]
38840	LOC285986	1.0097	-1.1832	-0.994923	-1.45613	-1.90466	Homo sapiens cDNA FLJ39130 fis, clone NTONG2007756. [AK096449]
37419	IL18	1.00881	-1.09845	-0.915538	-0.343258	0.152545	interleukin 18 (interferon-gamma-inducing factor) (IL18), mRNA [NM_001562]
14248	ARHGAP24	1.00767	-0.68814	-0.688128	-1.84931	-2.67008	Homo sapiens cDNA FLJ27066 fis, clone SPL01327. [AK130576]
24038	SEZ6L	1.0057	0.484556	-1.09395	-0.131211	-0.778197	Homo sapiens mRNA for KIAA0927 protein, partial cds. [AB023144]
11330	TGFB1	1.00562	-0.728554	-0.522773	-1.39892	-0.97598	transforming growth factor, beta 1 (TGFB1), mRNA [NM_000660]
39020	THC2684848	1.00516	-0.101052	-0.201284	0.250612	-0.105933	Unknown
35227	CCL2	1.00473	-0.995664	-0.542203	-1.47004	-1.56721	chemokine (C-C motif) ligand 2 (CCL2), mRNA [NM_002982]
36974	MX2	1.00424	-1.77649	-1.11171	-1.53315	-1.02871	myxovirus (influenza virus) resistance 2 (mouse) (MX2), mRNA [NM_002463]
42180	C2CD2	1.0039	-1.75938	-1.61614	-1.73499	-3.14178	C2 calcium-dependent domain containing 2 (C2CD2), transcript variant 1, mRNA [NM_015500]
28151	ZNF167	1.00253	-1.33878	-1.55537	-1.4946	-1.36087	zinc finger protein 167 (ZNF167), transcript variant 1, mRNA [NM_018651]
25848	B3GAT1	1.00218	-0.100737	0.019667	-1.63073	-1.32702	beta-1,3-glucuronyltransferase 1 (glucuronosyltransferase P) (B3GAT1), transcript variant 2, mRNA [NM_054025]
18511	AL109706	1.002	-0.669313	-0.39943	0.642482	0.275779	Homo sapiens mRNA full length insert cDNA clone EUROIMAGE 362430. [AL109706]
26064	MMP2	1.00075	-0.940727	-0.417903	-1.26691	-1.86538	matrix metallopeptidase 2 (gelatinase A, 72kDa gelatinase, 72kDa type IV collagenase) (MMP2), mRNA [NM_004530]
35187	THC2729730	0.999072	-1.13329	-1.14232	-2.29925	-1.55339	Q91873_XENLA (Q91873) Xenopus laevis tandemly arranged embryonic U1 snRNA genes U1a/U1b, partial (13%) [THC2729730]
32638	LY86	0.998841	-1.04977	-0.920444	-1.37498	-1.32669	lymphocyte antigen 86 (LY86), mRNA [NM_004271]
16191	MT3	0.99862	-2.112	-1.03274	-2.44093	-1.1956	metallothionein 3 (MT3), mRNA [NM_005954]
30954	EIF1AY	0.996325	-0.733362	-0.536557	-0.774466	-0.696714	eukaryotic translation initiation factor 1A, Y-linked (EIF1AY), mRNA [NM_004681]
14026	HSPA2	0.995659	0.0883952	-0.190706	-0.473045	-0.314814	heat shock 70kDa protein 2 (HSPA2), mRNA [NM_021979]
18431	TUBA4A	0.995654	-0.0785107	-0.068573	-0.585997	-0.33399	tubulin, alpha 4a (TUBA4A), mRNA [NM_006000]
9601	ESR1	0.995206	-1.72887	-0.758432	-1.24764	-0.302265	estrogen receptor 1 (ESR1), transcript variant 1, mRNA [NM_000125]
14261	LRRC38	0.99351	-0.916634	-0.477726	-0.832894	-0.924836	full-length cDNA clone CS0DI025YD24 of Placenta Cot 25-normalized of Homo sapiens (human). [CR622769]
29537	A_23_P83991	0.990203	-0.255487	-0.782845	-0.204601	-1.0976	Unknown
18952	COL6A3	0.989538	-0.979358	-1.01168	-1.14031	-1.33168	collagen, type VI, alpha 3 (COL6A3), transcript variant 1, mRNA [NM_004369]
6585	RHBDL2	0.988698	-1.86541	-0.456414	-1.97688	-2.03197	rhomboid, veinlet-like 2 (Drosophila) (RHBDL2), mRNA [NM_017821]
29727	NAT8	0.98818	-1.2449	-1.28911	-1.86435	-2.044	N-acetyltransferase 8 (NAT8), mRNA [NM_003960]
14140	AB011119	0.987789	-0.267994	-1.09265	-1.13427	-1.42461	Homo sapiens mRNA for KIAA0547 protein, partial cds. [AB011119]
38200	AK022346	0.98606	-0.90811	-0.449961	-1.16025	-0.920957	Homo sapiens cDNA FLJ12284 fis, clone MAMMA1001757. [AK022346]
12286	EREG	0.984371	-0.626475	-0.959783	-1.03368	-0.863066	epiregulin (EREG), mRNA [NM_001432]
13048	HCLS1	0.984221	-0.709795	-0.699634	-1.3969	-1.01324	hematopoietic cell-specific Lyn substrate 1 (HCLS1), mRNA [NM_005335]
36810	ICAM1	0.980738	-0.387406	-1.14298	-1.53977	-1.07369	intercellular adhesion molecule 1 (CD54), human rhinovirus receptor (ICAM1), mRNA [NM_000201]
29367	A_32_P219704	0.98073	-0.224351	-0.684949	-1.17299	-1.04729	Unknown
13490	MFSD2	0.97748	-0.596581	-0.00933675	-0.252531	-0.769512	Homo sapiens cDNA FLJ14490 fis, clone MAMMA1002886. [AK027396]
38486	THC2739249	0.977385	-1.04519	-1.79958	-2.17626	-1.967	AL711212 DKFZp686P1578_r1 686 (synonym: hlcc3) Homo sapiens cDNA clone DKFZp686P1578 5', mRNA sequence [AL711212]
32634	SERPINE1	0.976176	-1.09918	-1.57143	-1.65107	-1.93116	serpin peptidase inhibitor, clade E (nexin, plasminogen activator inhibitor type 1), member 1 (SERPINE1), mRNA [NM_000602]
4715	TGFB1	0.973793	-0.785458	-0.394432	-1.25437	-0.868131	transforming growth factor, beta 1 (TGFB1), mRNA [NM_000660]
71	SP5	0.973647	0.00622745	0.0389607	-0.0919646	-0.0294116	Sp5 transcription factor (SP5), mRNA [NM_001003845]
10062	MUCL1	0.972944	-0.862865	-0.818256	-0.892849	-2.08678	mucin-like 1 (MUCL1), mRNA [NM_058173]
7837	THC2650916	0.970644	-1.75671	-0.807231	-1.91515	-2.07281	NOLA1_HUMAN (Q9NY12) H/ACA ribonucleoprotein complex subunit 1 (Nucleolar protein family A member 1) (snoRNP protein GAR1), partial (18%) [THC2650916]
9059	TMC8	0.969767	0.124432	-0.654473	-0.881471	-0.449319	Homo sapiens mRNA for FLJ00400 protein. [AK090478]
40994	AF116642	0.967939	0.304478	-1.42586	-1.36107	-1.2715	Homo sapiens PRO1618 mRNA, complete cds. [AF116642]
217	CD1A	0.967938	-0.194536	-2.20831	-2.50349	-1.32633	CD1a molecule (CD1A), mRNA [NM_001763]
14586	CYP4F8	0.967935	-0.633518	-0.637569	-1.33314	-0.55917	cytochrome P450, family 4, subfamily F, polypeptide 8 (CYP4F8), mRNA [NM_007253]
27633	PID1	0.966455	-1.28264	-1.18202	-2.40587	-1.56097	phosphotyrosine interaction domain containing 1 (PID1), transcript variant 1, mRNA [NM_017933]
44295	LOC158830	0.96606	-0.743021	-1.38357	-0.827419	-1.31258	similar to Ab2-183 (LOC158830), mRNA [NM_001025265]
31941	A_32_P163594	0.965778	0.559422	0.564549	0.524284	0.276079	Unknown
24733	NTF3	0.965751	-0.700938	-0.499512	-0.803122	-0.828818	neurotrophin 3 (NTF3), transcript variant 2, mRNA [NM_002527]
31327	HBD	0.963799	-0.993317	-1.24278	-1.64968	-1.35512	hemoglobin, delta (HBD), mRNA [NM_000519]
28658	HSH2D	0.961918	-1.24212	-0.980164	-2.00966	-2.35275	hematopoietic SH2 domain containing (HSH2D), mRNA [NM_032855]
15161	FAM3B	0.961212	-1.43262	-1.26741	-1.40728	-1.22676	family with sequence similarity 3, member B (FAM3B), transcript variant 1, mRNA [NM_058186]
7608	TCEA3	0.960779	-0.331635	0.133339	0.186943	0.525032	transcription elongation factor A (SII), 3 (TCEA3), mRNA [NM_003196]
30600	BIRC7	0.959958	-1.06467	-0.794169	-0.894587	-2.22188	baculoviral IAP repeat-containing 7 (livin) (BIRC7), transcript variant 2, mRNA [NM_022161]
22866	MMP2	0.959873	-0.933134	-0.790385	-1.46146	-1.6399	matrix metallopeptidase 2 (gelatinase A, 72kDa gelatinase, 72kDa type IV collagenase) (MMP2), mRNA [NM_004530]
33135	TGFB1	0.958971	-0.567453	-0.40243	-1.29082	-0.710235	transforming growth factor, beta 1 (TGFB1), mRNA [NM_000660]
44572	SPRED2	0.956089	-0.600408	-0.459171	-0.537307	-0.870972	sprouty-related, EVH1 domain containing 2 (SPRED2), mRNA [NM_181784]
9596	AK021467	0.955541	-0.347758	-0.854438	-0.210112	-0.820025	Homo sapiens cDNA FLJ11405 fis, clone HEMBA1000769. [AK021467]
12991	SAA4	0.952822	-0.883225	-2.07091	-1.4141	-1.06995	serum amyloid A4, constitutive (SAA4), mRNA [NM_006512]
11308	GDF10	0.951503	-0.115311	0.739255	-1.03146	0.30718	growth differentiation factor 10 (GDF10), mRNA [NM_004962]
14079	ASB2	0.949903	-0.782109	-0.347143	-0.50316	-0.489975	ankyrin repeat and SOCS box-containing 2 (ASB2), mRNA [NM_016150]
32342	LOC124220	0.949818	-0.500454	-0.762865	-1.04585	-0.691781	similar to common salivary protein 1 (LOC124220), mRNA [NM_145252]
43701	TNFSF10	0.949444	-0.953972	-0.898338	-1.13892	-1.69855	tumor necrosis factor (ligand) superfamily, member 10 (TNFSF10), mRNA [NM_003810]
39398	ICAM1	0.945528	-1.35438	-0.662098	-1.10242	-1.15167	intercellular adhesion molecule 1 (CD54), human rhinovirus receptor (ICAM1), mRNA [NM_000201]
33999	LOC388242	0.945505	-1.21052	-0.690453	-1.20452	-1.42776	LOC112869 pseudogene (LOC388242) on chromosome 16 [NR_002556]
12992	BX641009	0.943939	-0.0944203	0.00810153	-0.177325	-0.785341	Homo sapiens mRNA; cDNA DKFZp686D13227 (from clone DKFZp686D13227) [BX641009]
11049	PH-4	0.94355	-0.892532	-0.842631	-1.05855	-0.481854	hypoxia-inducible factor prolyl 4-hydroxylase (PH-4), transcript variant 3, mRNA [NM_177938]
22511	ADAD2	0.943073	-0.506313	-0.965798	-0.795704	--	adenosine deaminase domain containing 2 (ADAD2), mRNA [NM_139174]
35996	NTS	0.942277	0.388733	0.191105	-0.293514	0.343462	neurotensin (NTS), mRNA [NM_006183]
29994	HEPACAM	0.941873	-1.28441	-2.08855	-1.88315	-1.56764	hepatocyte cell adhesion molecule (HEPACAM), mRNA [NM_152722]
34523	TFPI2	0.940568	-0.489082	0.0508148	-0.147075	0.368909	tissue factor pathway inhibitor 2 (TFPI2), mRNA [NM_006528]
13292	WNT6	0.939482	-0.395162	0.0456166	-1.97364	-1.41105	wingless-type MMTV integration site family, member 6 (WNT6), mRNA [NM_006522]
27510	MMP2	0.937453	-0.890549	-1.0042	-1.07835	-0.981656	matrix metallopeptidase 2 (gelatinase A, 72kDa gelatinase, 72kDa type IV collagenase) (MMP2), mRNA [NM_004530]
27690	EMP1	0.936792	-0.996246	-0.967836	-1.29162	-1.92455	Homo sapiens epithelial membrane protein 1, mRNA (cDNA clone IMAGE:4691099), partial cds. [BC017854]
40961	AK025360	0.934827	-1.76619	-1.02973	--	--	Homo sapiens cDNA: FLJ21707 fis, clone COL09953. [AK025360]
15567	IRF4	0.934737	-0.879638	0.625397	0.83098	0.198763	interferon regulatory factor 4 (IRF4), mRNA [NM_002460]
18756	LTB	0.934403	-0.66452	-0.702525	-0.515276	-0.769878	lymphotoxin beta (TNF superfamily, member 3) (LTB), transcript variant 1, mRNA [NM_002341]
17420	STXBP2	0.932843	--	-0.721135	-0.713098	-0.770694	syntaxin binding protein 2 (STXBP2), mRNA [NM_006949]
33132	PLXNB1	0.932323	-0.219259	-0.235783	-1.30993	-0.509765	plexin B1 (PLXNB1), mRNA [NM_002673]
5778	MB	0.931669	-1.18269	-1.32059	-1.36528	0.159345	myoglobin (MB), transcript variant 2, mRNA [NM_203377]
9139	ST14	0.931092	-0.555721	-0.684227	-1.2904	-0.858362	suppression of tumorigenicity 14 (colon carcinoma) (ST14), mRNA [NM_021978]
5142	ABCB8	0.929997	--	-0.572578	-0.475233	-0.0569868	ATP-binding cassette, sub-family B (MDR/TAP), member 8 (ABCB8), nuclear gene encoding mitochondrial protein, mRNA [NM_007188]
26205	ENG	0.929309	-0.619345	-1.05944	-1.75404	-1.25547	endoglin (Osler-Rendu-Weber syndrome 1) (ENG), transcript variant 2, mRNA [NM_000118]
35568	PPL	0.927277	-1.06303	-0.781231	-1.28442	-0.72189	periplakin (PPL), mRNA [NM_002705]
40948	LOC100130598	0.927249	-0.923204	-0.589659	-0.547286	-1.1984	Homo sapiens clone pp9953 unknown mRNA. [AF289615]
12796	FRMD4A	0.926984	-0.53327	-0.728824	-0.625588	-1.17228	Homo sapiens cDNA FLJ25099 fis, clone CBR01272. [AK057828]
13970	XR_015430	0.926772	-0.441573	-0.775394	-0.771296	-1.83736	PREDICTED: Homo sapiens similar to tau tubulin kinase 2 (LOC731274), mRNA [XR_015430]
25526	NDRG1	0.926553	-0.207048	-0.389116	-1.9864	-0.172338	N-myc downstream regulated gene 1 (NDRG1), mRNA [NM_006096]
28629	RNASE6	0.926547	-0.861165	-1.25375	-1.20924	-0.834466	ribonuclease, RNase A family, k6 (RNASE6), mRNA [NM_005615]
15559	GIGYF2	0.926425	-0.120874	-0.10675	-0.173914	-0.557255	Homo sapiens trinucleotide repeat containing 15, mRNA (cDNA clone IMAGE:4472100), partial cds. [BC012484]
42638	MSLN	0.924873	-0.68779	-0.704314	-1.39708	--	mesothelin (MSLN), transcript variant 1, mRNA [NM_005823]
535	TNFSF10	0.924667	-1.44558	-2.20768	-2.37141	-0.946468	tumor necrosis factor (ligand) superfamily, member 10 (TNFSF10), mRNA [NM_003810]
15185	TGFB1	0.923791	-0.714527	-0.398431	-1.34028	-0.844612	transforming growth factor, beta 1 (TGFB1), mRNA [NM_000660]
25129	AXIN2	0.922171	--	-0.314473	-0.832496	-0.60146	Homo sapiens conductin mRNA, complete cds. [AF078165]
30826	BX094874	0.921507	-0.660869	-1.14641	-1.01487	-1.72472	BX094874 Soares_testis_NHT Homo sapiens cDNA clone IMAGp998K054171, mRNA sequence [BX094874]
9369	PHF8	0.920717	-0.711071	-0.285777	0.784672	0.0620099	Homo sapiens PHD finger protein 8, mRNA (cDNA clone IMAGE:5171076), partial cds. [BC042108]
42413	RHBDL2	0.920459	-1.5565	-0.935782	-1.94564	-1.74592	rhomboid, veinlet-like 2 (Drosophila) (RHBDL2), mRNA [NM_017821]
23266	SLC6A4	0.920142	0.43762	-0.552435	0.172923	-0.136955	solute carrier family 6 (neurotransmitter transporter, serotonin), member 4 (SLC6A4), mRNA [NM_001045]
15528	LCK	0.91996	-0.901632	-0.941466	-1.06481	-1.14711	lymphocyte-specific protein tyrosine kinase (LCK), transcript variant 2, mRNA [NM_005356]
18314	PDZK1	0.919571	-1.3116	-2.55657	-0.783524	-2.75268	PDZ domain containing 1 (PDZK1), mRNA [NM_002614]
22181	MYO1A	0.919211	-0.93753	-0.623576	-0.762132	-1.03886	myosin IA (MYO1A), mRNA [NM_005379]
11916	HHIP	0.918653	0.0546816	-0.124465	--	--	Homo sapiens cDNA FLJ90230 fis, clone NT2RM2000410. [AK074711]
32599	FOSL1	0.916846	-0.673548	-0.441659	-1.401	-1.07254	FOS-like antigen 1 (FOSL1), mRNA [NM_005438]
28643	NPR2	0.915698	-0.604298	-0.246619	-1.17038	-1.52833	natriuretic peptide receptor B/guanylate cyclase B (atrionatriuretic peptide receptor B) (NPR2), mRNA [NM_003995]
10522	THC2663329	0.915128	-0.842397	-0.530353	-0.652975	-1.02467	Unknown
8807	THC2674900	0.91427	-0.27759	0.101282	-0.121011	-1.34507	Unknown
10739	C16orf73	0.912962	-1.02284	-1.43646	-2.09554	-1.28599	chromosome 16 open reading frame 73 (C16orf73), mRNA [NM_152764]
14755	AK023472	0.91283	-1.11326	-1.36717	-1.57648	-1.2669	Homo sapiens cDNA FLJ13410 fis, clone PLACE1001720. [AK023472]
25781	FAM153B	0.912633	-2.71788	-2.11381	--	-2.65769	family with sequence similarity 153, member B (FAM153B), mRNA [NM_001079529]
39529	TSPYL5	0.911513	0.543164	-0.921594	-0.573412	-0.763809	TSPY-like 5 (TSPYL5), mRNA [NM_033512]
8876	MAGEA10	0.911449	-0.658706	-1.01257	-1.13098	-1.25356	melanoma antigen family A, 10 (MAGEA10), transcript variant 1, mRNA [NM_001011543]
7958	ZNF415	0.91124	-0.853715	-1.00665	-1.32809	-1.1196	zinc finger protein 415 (ZNF415), mRNA [NM_018355]
31740	CARD11	0.910781	-0.618247	-0.964229	-1.05418	-1.63252	caspase recruitment domain family, member 11 (CARD11), mRNA [NM_032415]
25772	CD1A	0.909855	-0.377035	-1.04524	-3.00401	-1.45231	CD1a molecule (CD1A), mRNA [NM_001763]
4321	RASL10B	0.909402	-0.278328	-0.635999	-1.58262	-0.147638	RAS-like, family 10, member B (RASL10B), mRNA [NM_033315]
34202	ESR1	0.908919	-1.85348	-1.4152	-1.15409	-2.04932	estrogen receptor 1 (ESR1), transcript variant 1, mRNA [NM_000125]
36853	COL12A1	0.907955	0.0717409	0.116648	-0.592746	-0.654292	collagen, type XII, alpha 1 (COL12A1), transcript variant long, mRNA [NM_004370]
12053	GPR39	0.907917	-0.553593	-0.779285	-0.591356	-0.529633	G protein-coupled receptor 39 (GPR39), mRNA [NM_001508]
35058	AFAP1L2	0.907281	0.0903759	0.287268	0.602735	0.310334	actin filament associated protein 1-like 2 (AFAP1L2), transcript variant 1, mRNA [NM_001001936]
15942	SH2D5	0.907255	-0.232015	-0.0693657	-0.438996	-0.20519	SH2 domain containing 5 (SH2D5), transcript variant 1, mRNA [NM_001103161]
20381	MX2	0.907011	-0.493098	-1.02753	-1.08191	-1.01356	myxovirus (influenza virus) resistance 2 (mouse) (MX2), mRNA [NM_002463]
35477	GAS7	0.904802	-0.308112	0.435509	-0.412442	-0.17552	growth arrest-specific 7 (GAS7), transcript variant c, mRNA [NM_201433]
38933	PARP14	0.904216	-0.612387	-0.853639	-1.0003	-0.777363	poly (ADP-ribose) polymerase family, member 14 (PARP14), mRNA [NM_017554]
27835	KIAA1466	0.903361	-0.752531	-0.742896	-1.06339	-0.910041	Homo sapiens mRNA for KIAA1466 protein, partial cds. [AB040899]
10290	GSTA2	0.90328	-0.536136	-0.958068	-1.25238	--	glutathione S-transferase A2 (GSTA2), mRNA [NM_000846]
4893	PRKAR1B	0.902183	-0.00148458	0.194771	-0.651572	0.372582	protein kinase, cAMP-dependent, regulatory, type I, beta (PRKAR1B), mRNA [NM_002735]
20860	MORN1	0.901548	--	0.13379	--	--	MORN repeat containing 1 (MORN1), mRNA [NM_024848]
28723	RPL23AP13	0.901239	-1.07425	-0.877076	-0.840766	-1.10555	ribosomal protein L23a pseudogene 13 (RPL23AP13) on chromosome 2 [NR_002229]
5066	PTPRG	0.898916	0.859018	-0.159928	0.900102	-0.873712	Homo sapiens protein tyrosine phosphatase, receptor type, G, mRNA (cDNA clone IMAGE:5278250), complete cds. [BC036018]
29829	AF038194	0.896814	-0.141985	-0.401157	-0.792468	-0.632079	Homo sapiens clone 23821 mRNA sequence. [AF038194]
41941	LOC100128682	0.896398	-0.774009	-1.09647	-1.22021	-1.89615	Homo sapiens cDNA FLJ46220 fis, clone TESTI4013774. [AK128099]
17939	TCF7	0.896359	-0.109903	0.0181875	-1.17723	-0.199266	transcription factor 7 (T-cell specific, HMG-box) (TCF7), transcript variant 1, mRNA [NM_003202]
12092	XR_016196	0.895767	-1.41159	-1.13136	-3.05417	-1.62902	PREDICTED: Homo sapiens hypothetical LOC642652 (LOC642652), mRNA [XR_016196]
23801	TCF7	0.895407	-0.199222	-0.0165212	-1.11692	-0.233806	transcription factor 7 (T-cell specific, HMG-box) (TCF7), transcript variant 1, mRNA [NM_003202]
24390	HBD	0.895239	-0.771367	-1.04882	-1.32267	-1.61118	hemoglobin, delta (HBD), mRNA [NM_000519]
39355	TOX	0.894159	-2.64106	-1.03596	-1.46035	-0.794008	thymocyte selection-associated high mobility group box (TOX), mRNA [NM_014729]
20504	AK023774	0.893696	-1.25325	-0.465295	-1.25368	-1.01042	Homo sapiens cDNA FLJ13712 fis, clone PLACE2000394. [AK023774]
27333	BM687502	0.891858	-0.392389	-0.63146	-1.15097	0.124078	UI-E-CR0-adg-c-10-0-UI.r1 UI-E-CR0 Homo sapiens cDNA clone UI-E-CR0-adg-c-10-0-UI 5', mRNA sequence [BM687502]
31231	DOCK2	0.891516	-1.01761		--	--	dedicator of cytokinesis 2 (DOCK2), mRNA [NM_004946]
5733	LBH	0.888841	-0.549898	-0.265071	-0.720027	-0.377157	limb bud and heart development homolog (mouse) (LBH), mRNA [NM_030915]
44294	HSPB2	0.88782	-1.29637	-1.60386	-0.327342	-0.759023	heat shock 27kDa protein 2 (HSPB2), mRNA [NM_001541]
44335	CCL2	0.887727	-1.78434	-1.09829	-1.52267	-1.55058	chemokine (C-C motif) ligand 2 (CCL2), mRNA [NM_002982]
2339	CU450678	0.885284	-1.27916	-1.13927	-2.25239	-1.43492	CU450678 Homo sapiens ORESTES from keratinocytes Homo sapiens cDNA, mRNA sequence [CU450678]
32461	TUBA4A	0.885218	0.0545721	0.12046	-0.200502	-0.144163	tubulin, alpha 4a (TUBA4A), mRNA [NM_006000]
29626	TAPBPL	0.884628	-0.559724	-0.600594	-0.752183	-0.88247	TAP binding protein-like (TAPBPL), mRNA [NM_018009]
31671	IL1R2	0.882529	-0.298512	-0.187898	-1.49853	0.477998	interleukin 1 receptor, type II (IL1R2), transcript variant 1, mRNA [NM_004633]
25688	THC2635386	0.882469	0.278193	-0.0267842	-0.115314	-1.77717	Unknown
30483	THC2701088	0.880514	-0.279962	-1.14687	-0.572005	-1.48275	Unknown
10302	A_32_P69683	0.879836	-0.555811	0.155135	--	-0.299782	Unknown
30262	DA240028	0.879616	-0.554831	-0.542795	0.3962	-0.527208	DA240028 BRAWH3 Homo sapiens cDNA clone BRAWH3037504 5', mRNA sequence [DA240028]
32437	PRDM7	0.878901	-1.36635	-1.98196	-0.588559	-1.70132	PR domain containing 7 (PRDM7), transcript variant 2, mRNA [NM_052996]
380	MMP2	0.878578	-1.37432	-0.924849	-0.714603	-1.60781	matrix metallopeptidase 2 (gelatinase A, 72kDa gelatinase, 72kDa type IV collagenase) (MMP2), mRNA [NM_004530]
42736	GPR109B	0.878535	-1.50864	-0.940393	-1.11835	-2.91467	G protein-coupled receptor 109B (GPR109B), mRNA [NM_006018]
28254	CDH24	0.876253	-0.481762	-0.457384	-0.388557	-1.23299	Homo sapiens cDNA FLJ25193 fis, clone JTH00761. [AK057922]
18596	DUSP5	0.875796	-0.691988	0.0108324	0.0256159	-0.515734	dual specificity phosphatase 5 (DUSP5), mRNA [NM_004419]
7718	ZNF43	0.875696	-1.85387	-0.668313	-0.833419	-1.11603	zinc finger protein 43 (ZNF43), mRNA [NM_003423]
42735	MAFF	0.873324	-0.353954	-0.115073	-0.556643	-0.608488	v-maf musculoaponeurotic fibrosarcoma oncogene homolog F (avian) (MAFF), transcript variant 1, mRNA [NM_012323]
8897	THC2715094	0.872039	-1.82419	-1.11045	-1.32965	-1.5515	Q4J972_SULAC (Q4J972) Conserved Crenarchaeal protein, partial (9%) [THC2715094]
44391	THC2525869	0.871242	0.266889	-0.152801	-1.04556	0.359906	Q12880_HUMAN (Q12880) ORF1, partial (52%) [THC2525869]
10281	ATP2C2	0.870771	-1.24223	-0.738439	-0.326298	-0.411468	ATPase, Ca++ transporting, type 2C, member 2 (ATP2C2), mRNA [NM_014861]
16475	MDFI	0.870656	-0.669852	-0.622269	-0.797905	-0.900367	MyoD family inhibitor (MDFI), mRNA [NM_005586]
2960	KLRC2	0.869778	-0.0345415	-0.674007	-0.658644	-0.125229	killer cell lectin-like receptor subfamily C, member 2 (KLRC2), mRNA [NM_002260]
15061	CTNND2	0.868655	-0.698674	-0.9573	0.167074	-0.74509	catenin (cadherin-associated protein), delta 2 (neural plakophilin-related arm-repeat protein) (CTNND2), mRNA [NM_001332]
11655	AF131782	0.867682	-1.42491	-1.65765	-1.02105	-1.35602	Homo sapiens clone 24941 mRNA sequence. [AF131782]
28744	MGC10981	0.867378	-1.30471	-0.584581	-1.92874	-2.11332	Homo sapiens hypothetical protein MGC10981, mRNA (cDNA clone MGC:10981 IMAGE:3636109), complete cds. [BC004397]
25145	AXUD1	0.865446	-0.486285	0.00347044	-0.482424	-0.298253	AXIN1 up-regulated 1 (AXUD1), mRNA [NM_033027]
38674	ADORA2A	0.865167	-0.0890974	0.148419	-0.139456	0.166207	adenosine A2a receptor (ADORA2A), mRNA [NM_000675]
20756	IL6	0.863541	-0.685263	-0.885118	-2.40061	-1.2289	interleukin 6 (interferon, beta 2) (IL6), mRNA [NM_000600]
42277	IL6	0.86173	-1.28675	-0.880501	-1.42882	-1.3749	interleukin 6 (interferon, beta 2) (IL6), mRNA [NM_000600]
15152	A4GALT	0.861294	-0.199376	0.118983	-0.171712	-0.528335	alpha 1,4-galactosyltransferase (globotriaosylceramide synthase) (A4GALT), mRNA [NM_017436]
20814	DPYD	0.86086	-0.884152	-2.42356	-2.64468	-1.15755	dihydropyrimidine dehydrogenase (DPYD), mRNA [NM_000110]
40466	FSCN1	0.859965	0.122164	-0.0116602	-0.894105	-0.462157	fascin homolog 1, actin-bundling protein (Strongylocentrotus purpuratus) (FSCN1), mRNA [NM_003088]
7847	C4BPA	0.859565	-1.31459	-1.08054	-2.90453	-1.64191	complement component 4 binding protein, alpha (C4BPA), mRNA [NM_000715]
23402	WNT10A	0.858506	-0.458824	-0.84487	-1.06718	-0.788392	wingless-type MMTV integration site family, member 10A (WNT10A), mRNA [NM_025216]
2091	PTPRC	0.858385	-1.09426	-0.890667	-0.584221	-2.46892	protein tyrosine phosphatase, receptor type, C (PTPRC), transcript variant 1, mRNA [NM_002838]
39120	IL6	0.858232	-1.14264	-0.691711	-2.0069	-1.58345	interleukin 6 (interferon, beta 2) (IL6), mRNA [NM_000600]
3913	IKZF1	0.858119	-1.50586	-1.5186	-2.20523	-1.10697	Homo sapiens PRO0758 mRNA, complete cds. [AF116605]
16100	CASP4	0.856968	-0.804882	-0.906116	-1.83558	-1.01648	caspase 4, apoptosis-related cysteine peptidase (CASP4), transcript variant gamma, mRNA [NM_033306]
4743	TGFB1	0.856798	-0.619942	-0.283751	-1.18693	-0.756947	transforming growth factor, beta 1 (TGFB1), mRNA [NM_000660]
40691	CCND1	0.856149	0.495755	1.00678	-0.446502	0.0711752	cyclin D1 (CCND1), mRNA [NM_053056]
36276	S100A3	0.855489	-1.58113	-1.84474	-1.47677	-1.34945	S100 calcium binding protein A3 (S100A3), mRNA [NM_002960]
24694	SLC2A3	0.854425	-0.865144	-0.223463	-0.464724	-0.890109	solute carrier family 2 (facilitated glucose transporter), member 3 (SLC2A3), mRNA [NM_006931]
17203	SRGAP1	0.853029	-1.5211	-0.886216	-0.13803	-2.75862	Homo sapiens SLIT-ROBO Rho GTPase activating protein 1, mRNA (cDNA clone IMAGE:4153945), with apparent retained intron. [BC029919]
4189	HMOX1	0.852547	-0.785702	-0.394331	0.580454	-0.772004	heme oxygenase (decycling) 1 (HMOX1), mRNA [NM_002133]
4887	C10orf18	0.852017	-0.534565	-0.444621	-0.444956	-0.696281	chromosome 10 open reading frame 18 (C10orf18), mRNA [NM_017782]
26526	FLJ11286	0.851462	-0.276383	-0.610392	-0.7438	-0.424397	hypothetical protein FLJ11286 (FLJ11286), mRNA [NM_018381]
22462	BM547196	0.851445	-0.330009	-0.359189	-1.14087	-0.18733	BM547196 AGENCOURT_6499364 NIH_MGC_124 Homo sapiens cDNA clone IMAGE:5730270 5', mRNA sequence [BM547196]
5780	MUC19	0.850599	-1.38994	-1.40832	-1.87755	-0.0946551	Homo sapiens cDNA FLJ35746 fis, clone TESTI2004399, moderately similar to APOMUCIN. [AK093065]
33567	THC2674306	0.849539	-0.377067	-1.0112	-0.575117	-0.109182	Q9F8M7_CARHY (Q9F8M7) DTDP-glucose 4,6-dehydratase (Fragment), partial (11%) [THC2674306]
14057	LCK	0.849234	-0.724506	-1.15899	-1.64093	-1.10356	lymphocyte-specific protein tyrosine kinase (LCK), transcript variant 2, mRNA [NM_005356]
17302	IFI44L	0.848669	0.577491	0.605528	-0.663564	0.41223	interferon-induced protein 44-like (IFI44L), mRNA [NM_006820]
5533	LIPG	0.848618	-0.809756	0.209578	--	-1.10244	lipase, endothelial (LIPG), mRNA [NM_006033]
40823	HMOX1	0.848556	-0.719019	-0.389032	0.514841	-0.752492	heme oxygenase (decycling) 1 (HMOX1), mRNA [NM_002133]
38667	THC2652817	0.848427	-0.207038	-0.117112	-0.987591	-0.153603	Unknown
5166	THC2719547	0.84722	0.534064	1.09724	1.33688	-0.802921	Q9N083_MACFA (Q9N083) Unnamed portein product, partial (38%) [THC2719547]
43478	HMOX1	0.84447	-0.715117	-0.337718	0.556439	-0.691006	heme oxygenase (decycling) 1 (HMOX1), mRNA [NM_002133]
35372	JUNB	0.844369	-0.471701	-0.325476	-0.00455833	-0.692538	jun B proto-oncogene (JUNB), mRNA [NM_002229]
10312	THC2732364	0.843174	-0.779642	-0.560776	-1.19941	-0.818201	RRF_DESVH (Q72DQ9) Ribosome recycling factor (Ribosome-releasing factor) (RRF), partial (10%) [THC2732364]
32319	POU5F1	0.842345	-0.811747	-0.775995	-1.50459	-1.43468	POU class 5 homeobox 1 (POU5F1), transcript variant 1, mRNA [NM_002701]
30620	MICAL3	0.841982	0.876948	-0.225701	-0.85865	-0.922777	Homo sapiens microtubule associated monoxygenase, calponin and LIM domain containing 3, mRNA (cDNA clone IMAGE:5540180). [BC064400]
24918	FLJ11286	0.841731	0.566657	0.165034	-1.22594	0.505105	hypothetical protein FLJ11286 (FLJ11286), mRNA [NM_018381]
27210	ATP1A2	0.841697	-0.539733	-0.84091	0.0212951	-0.641281	ATPase, Na+/K+ transporting, alpha 2 (+) polypeptide (ATP1A2), mRNA [NM_000702]
15331	UNQ9165	0.841604	-0.33333	-0.870548	-1.39295	-1.29408	Homo sapiens clone DNA170192 AALS9165 (UNQ9165) mRNA, complete cds. [AY358211]
36758	ITGB3	0.840931	-1.33481	0.616966	-0.659158	-0.325924	integrin, beta 3 (platelet glycoprotein IIIa, antigen CD61) (ITGB3), mRNA [NM_000212]
9749	HMOX1	0.84068	-0.78848	-0.390802	0.523216	-0.76493	heme oxygenase (decycling) 1 (HMOX1), mRNA [NM_002133]
7655	MSX2P1	0.840057	-0.243513	-0.370401	-0.0151969	-0.749007	msh homeobox 2 pseudogene 1 (MSX2P1) on chromosome 17 [NR_002307]
29454	ICAM1	0.839599	-1.41424	-0.571484	-1.35158	-1.57519	intercellular adhesion molecule 1 (CD54), human rhinovirus receptor (ICAM1), mRNA [NM_000201]
24272	HMX1	0.839534	-0.341725	-0.268431	-0.364118	-0.125446	H6 family homeobox 1 (HMX1), mRNA [NM_018942]
17023	TCF7	0.839186	-0.131369	0.0710563	-1.05505	-0.182705	transcription factor 7 (T-cell specific, HMG-box) (TCF7), transcript variant 1, mRNA [NM_003202]
35276	SERPINB9	0.838337	-1.14293	-1.01124	-2.75659	-0.787136	serpin peptidase inhibitor, clade B (ovalbumin), member 9 (SERPINB9), mRNA [NM_004155]
10246	TCF7	0.83737	-0.0515647	0.155848	-0.956414	-0.202777	transcription factor 7 (T-cell specific, HMG-box) (TCF7), transcript variant 1, mRNA [NM_003202]
30252	MEG3	0.83692	-0.772336	-0.881874	-1.18303	-1.03954	maternally expressed 3 (MEG3) on chromosome 14 [NR_002766]
31136	SLC2A2	0.836808	-0.843908	-1.81714	-3.1152	-1.25885	solute carrier family 2 (facilitated glucose transporter), member 2 (SLC2A2), mRNA [NM_000340]
1705	PROM1	0.834239	-0.590711	-0.780785	-0.784479	-0.799406	prominin 1 (PROM1), mRNA [NM_006017]
39579	PHEX	0.833645	-1.37962	-0.4988	--	--	phosphate regulating endopeptidase homolog, X-linked (hypophosphatemia, vitamin D resistant rickets) (PHEX), mRNA [NM_000444]
11529	TNS4	0.833552	-0.380581	-0.904382	-0.613324	-0.851168	tensin 4 (TNS4), mRNA [NM_032865]
42685	HMOX1	0.833501	-0.75529	-0.399599	0.532547	-0.738948	heme oxygenase (decycling) 1 (HMOX1), mRNA [NM_002133]
16256	HMOX1	0.833256	-0.777883	-0.39141	0.582787	-0.737147	heme oxygenase (decycling) 1 (HMOX1), mRNA [NM_002133]
28018	DHX58	0.8321	-0.2833	-0.61999	-0.307131	-0.245729	DEXH (Asp-Glu-X-His) box polypeptide 58 (DHX58), mRNA [NM_024119]
32860	ALOX5AP	0.831722	-0.632122	-0.94317	-1.51236	-1.23502	arachidonate 5-lipoxygenase-activating protein (ALOX5AP), mRNA [NM_001629]
18225	C19orf21	0.831443	-0.79122	-1.42767	-2.31769	-1.66363	chromosome 19 open reading frame 21 (C19orf21), mRNA [NM_173481]
21226	LRRC15	0.83059	-0.303764	0.0658431	-0.370009	-0.683708	leucine rich repeat containing 15 (LRRC15), mRNA [NM_130830]
44068	HSPA8	0.830282	-0.0615129	-0.123518	-0.53745	-0.0754163	heat shock 70kDa protein 8 (HSPA8), transcript variant 1, mRNA [NM_006597]
34709	THC2697409	0.828203	1.33294	0.421957	--	0.381639	ALU1_HUMAN (P39188) Alu subfamily J sequence contamination warning entry, partial (15%) [THC2697409]
22351	FOSB	0.827497	-0.607208	-0.399378	-0.592388	-0.60228	FBJ murine osteosarcoma viral oncogene homolog B (FOSB), transcript variant 1, mRNA [NM_006732]
13900	TGFB1	0.827396	-0.521744	-0.180869	-1.21088	-0.798551	transforming growth factor, beta 1 (TGFB1), mRNA [NM_000660]
38241	ZNF215	0.8263	-0.727654	-0.546203	-0.687013	--	zinc finger protein 215 (ZNF215), mRNA [NM_013250]
21077	AQP10	0.825807	-0.184525	-0.544566	-0.685372	-0.764178	aquaporin 10 (AQP10), mRNA [NM_080429]
24798	AL832142	0.825525	-0.035647	0.535549	0.831605	-0.698037	Homo sapiens mRNA; cDNA DKFZp686A22111 (from clone DKFZp686A22111). [AL832142]
13853	NT5E	0.824951	-0.653349	-0.701903	-1.54843	-1.43119	5'-nucleotidase, ecto (CD73) (NT5E), mRNA [NM_002526]
20842	HMOX1	0.82464	-0.724508	-0.368368	0.564823	-0.746345	heme oxygenase (decycling) 1 (HMOX1), mRNA [NM_002133]
30104	TCF7	0.82378	-0.0478001	0.148516	-1.02721	-0.243433	transcription factor 7 (T-cell specific, HMG-box) (TCF7), transcript variant 1, mRNA [NM_003202]
17259	DNAJA4	0.823545	-0.720005	-0.359237	-2.49863	-1.17256	DnaJ (Hsp40) homolog, subfamily A, member 4 (DNAJA4), mRNA [NM_018602]
100	BOK	0.823188	0.0110546	-0.116768	-1.00166	-0.312989	BCL2-related ovarian killer (BOK), mRNA [NM_032515]
33991	A_32_P71016	0.822241	-1.8701	-0.531907	-0.509556	-0.44362	Unknown
29347	HMOX1	0.82183	-0.74396	-0.357447	0.581391	-0.752999	heme oxygenase (decycling) 1 (HMOX1), mRNA [NM_002133]
19976	CRIP2	0.821673	-0.31682	-0.219119	-1.63567	-0.846109	cysteine-rich protein 2 (CRIP2), mRNA [NM_001312]
10534	THC2647658	0.821541	--		--	-0.754979	Unknown
41195	PH-4	0.820827	-1.67579	-1.01949	-1.60132	-1.79536	Homo sapiens hypoxia-inducible factor prolyl 4-hydroxylase, mRNA (cDNA clone IMAGE:5017414), partial cds. [BC018731]
27854	GDPD5	0.820444	-0.236761	-0.346586	-1.20794	-0.629717	glycerophosphodiester phosphodiesterase domain containing 5 (GDPD5), mRNA [NM_030792]
37393	THC2750781	0.819533	-1.72562	-1.82564	-1.57363	-1.5952	Unknown
33533	AW964144	0.819231	-0.314635	-0.267965	-0.457082	-0.630702	EST376217 MAGE resequences, MAGH Homo sapiens cDNA, mRNA sequence [AW964144]
27807	TCF7	0.818661	-0.120429	0.066908	-0.962132	-0.176249	transcription factor 7 (T-cell specific, HMG-box) (TCF7), transcript variant 1, mRNA [NM_003202]
8267	AKT1	0.818537	-0.299471	-0.231089	-0.443704	0.00278977	v-akt murine thymoma viral oncogene homolog 1 (AKT1), transcript variant 1, mRNA [NM_005163]
9874	ARRB1	0.818127	0.00826123	0.156002	-0.743982	-0.139811	arrestin, beta 1 (ARRB1), transcript variant 1, mRNA [NM_004041]
31086	TGFB1	0.817719	-0.628488	-0.255919	-1.11735	-0.834006	transforming growth factor, beta 1 (TGFB1), mRNA [NM_000660]
6877	HMOX1	0.815579	-0.758962	-0.381413	0.523299	-0.73226	heme oxygenase (decycling) 1 (HMOX1), mRNA [NM_002133]
11250	TNFSF10	0.813927	-2.07811	-1.07459	-1.91073	-1.10635	tumor necrosis factor (ligand) superfamily, member 10 (TNFSF10), mRNA [NM_003810]
14604	DBNL	0.813841	0.0360618	0.146194	-0.90489	-0.196724	drebrin-like (DBNL), transcript variant 1, mRNA [NM_014063]
36362	HMOX1	0.813262	-0.698375	-0.364555	0.579661	-0.72646	heme oxygenase (decycling) 1 (HMOX1), mRNA [NM_002133]
26535	TFF3	0.813097	0.0258577	-1.01845	--	-1.71307	trefoil factor 3 (intestinal) (TFF3), mRNA [NM_003226]
34760	NT5E	0.813022	-0.833557	0.405604	0.8784	1.18312	5'-nucleotidase, ecto (CD73) (NT5E), mRNA [NM_002526]
34803	TCF7	0.812855	0.00697023	0.180303	-0.865026	-0.130698	transcription factor 7 (T-cell specific, HMG-box) (TCF7), transcript variant 1, mRNA [NM_003202]
14654	SH2B3	0.811282	0.127243	-0.175585	-1.09295	0.463985	SH2B adaptor protein 3 (SH2B3), mRNA [NM_005475]
37510	A_32_P222872	0.811255	-0.469663	-0.417656	-0.442568	-0.305974	Unknown
11886	ENST00000314121	0.810881	0.753368	0.154683	-1.79815	-0.735492	Zinc finger protein 541. [Source:Uniprot/SWISSPROT;Acc:Q9H0D2] [ENST00000314121]
29945	SF3B4	0.809539	--		--	0.0618032	splicing factor 3b, subunit 4, 49kDa (SF3B4), mRNA [NM_005850]
14833	LOC494150	0.8085	-0.405443	-0.365104	--	-0.652705	Homo sapiens prohibitin pseudogene, mRNA (cDNA clone MGC:20874 IMAGE:4547239), complete cds. [BC014228]
15977	ZNF558	0.808292	-1.37834	-0.984267	-1.54462	-2.73861	zinc finger protein 558 (ZNF558), mRNA [NM_144693]
19393	AA132288	0.806661	-0.191652	0.142424	-0.664862	-0.575695	AA132288 zo27h09.r1 Stratagene colon (#937204) Homo sapiens cDNA clone IMAGE:588161 5', mRNA sequence [AA132288]
27837	CXCL2	0.804935	-0.47927	-0.929207	-0.775098	-0.964166	chemokine (C-X-C motif) ligand 2 (CXCL2), mRNA [NM_002089]
11309	MYCL1	0.803603	-0.570535	-0.449191	-0.668164	--	v-myc myelocytomatosis viral oncogene homolog 1, lung carcinoma derived (avian) (MYCL1), transcript variant 3, mRNA [NM_005376]
37570	A_32_P147500	0.803352	-0.291683	-0.477065	-0.799438	-0.138373	Unknown
19188	ARS2	0.803063	-0.701548	-0.675787	-0.809542	-0.625795	arsenate resistance protein 2 (ARS2), transcript variant 2, mRNA [NM_182800]
32410	THC2692434	0.802403	-0.175427	-1.50211	-1.64287	-2.29781	BC018029 6-pyruvoyltetrahydropterin synthase {Homo sapiens} (exp=-1; wgp=0; cg=0), partial (25%) [THC2692434]
14499	HSPA8	0.802375	-0.0414859	-0.118985	-0.593836	-0.101122	heat shock 70kDa protein 8 (HSPA8), transcript variant 1, mRNA [NM_006597]
16746	RNF151	0.802133	-0.0538685	-0.291353	--	--	ring finger protein 151 (RNF151), mRNA [NM_174903]
7353	GSTA5	0.801872	-1.05408	-2.55304	--	-1.75731	glutathione S-transferase A5 (GSTA5), mRNA [NM_153699]
14671	AK001903	0.801414	-1.97453	-0.167817	0.338705	-2.67161	Homo sapiens cDNA FLJ11041 fis, clone PLACE1004405. [AK001903]
10089	KLK11	0.799383	-0.491414	-1.03493	-0.251336	-1.96849	kallikrein-related peptidase 11 (KLK11), transcript variant 2, mRNA [NM_144947]
38940	ODZ2	0.798862	-0.676759	-0.896868	-0.238766	-1.47166	odz, odd Oz/ten-m homolog 2 (Drosophila) (ODZ2), mRNA [NM_001122679]
39624	TNFSF10	0.798859	-1.1506	-1.29332	-1.87018	-1.53754	tumor necrosis factor (ligand) superfamily, member 10 (TNFSF10), mRNA [NM_003810]
9696	A_23_P16496	0.798754	-0.758505	-0.907025	-0.450724	-0.653958	Unknown
64	EPHA2	0.797407	-0.473466	-0.10607	-0.767143	-0.16515	EPH receptor A2 (EPHA2), mRNA [NM_004431]
33426	THC2779319	0.797144	0.466772	0.409931	0.082572	-0.191804	Unknown
37331	CR627135	0.795674	-0.32976	-0.862072	-1.53921	-1.86515	Homo sapiens mRNA; cDNA DKFZp779J0122 (from clone DKFZp779J0122). [CR627135]
19665	EPPK1	0.795666	-0.512487	-0.188949	-0.663265	-0.842354	epiplakin 1 (EPPK1), mRNA [NM_031308]
4277	LOC654433	0.795094	-0.764498	-0.764189	-3.67118	-1.07504	Homo sapiens cDNA FLJ44467 fis, clone UTERU2025891. [AK126431]
20043	CES1	0.795073	-0.281083	-0.566029	-0.79052	-0.818402	carboxylesterase 1 (monocyte/macrophage serine esterase 1) (CES1), transcript variant 3, mRNA [NM_001266]
3209	THC2622086	0.794503	-0.326562	-0.625408	-0.958196	-1.62224	HSA277441 xylosyltransferase I {Homo sapiens} (exp=-1; wgp=0; cg=0), partial (8%) [THC2622086]
31269	PTGFR	0.794391	-0.0266372	-0.0117776	-0.722159	-0.984145	prostaglandin F receptor (FP) (PTGFR), transcript variant 2, mRNA [NM_001039585]
25530	SPINK1	0.794075	-1.06455	-1.29207	-1.14234	-1.07399	serine peptidase inhibitor, Kazal type 1 (SPINK1), mRNA [NM_003122]
6129	BIK	0.793818	-0.50512	-0.349949	-0.173095	-0.986312	BCL2-interacting killer (apoptosis-inducing) (BIK), mRNA [NM_001197]
19605	EEF1A2	0.793175	-0.471187	-0.194783	-2.52834	-0.671918	eukaryotic translation elongation factor 1 alpha 2 (EEF1A2), mRNA [NM_001958]
35288	GMPPB	0.792321	0.2152	-0.0551705	-0.61951	0.0790564	GDP-mannose pyrophosphorylase B (GMPPB), transcript variant 2, mRNA [NM_021971]
26391	THC2651036	0.79112	-0.39512	-0.565277	-0.00320506	-1.14669	Unknown
37198	TGFB1	0.790632	-0.66592	-0.334371	-1.42439	-0.760996	transforming growth factor, beta 1 (TGFB1), mRNA [NM_000660]
9832	ESPN	0.790417	-0.84698	-0.786887	-0.893857	-0.638102	espin (ESPN), mRNA [NM_031475]
29000	LOC100128385	0.789976	-0.469882	-0.841296	-1.75052	-1.39646	Homo sapiens cDNA FLJ43973 fis, clone TESTI4017984. [AK125961]
39974	TGFB1	0.788795	-0.74577	-0.311224	-1.18087	-0.796953	transforming growth factor, beta 1 (TGFB1), mRNA [NM_000660]
15872	ICAM1	0.787675	-0.582882	-0.695638	-1.23541	-0.793686	intercellular adhesion molecule 1 (CD54), human rhinovirus receptor (ICAM1), mRNA [NM_000201]
27372	SERPINB8	0.78732	-1.13108	-0.522065	-1.14739	-0.794434	serpin peptidase inhibitor, clade B (ovalbumin), member 8 (SERPINB8), transcript variant 2, mRNA [NM_198833]
44606	DTX3L	0.78711	-0.417418	-0.341501	-0.200568	-0.28789	deltex 3-like (Drosophila) (DTX3L), mRNA [NM_138287]
40861	THC2647739	0.786891	-0.232009	0.24894	0.23158	-0.407176	HUMITGA4A integrin alpha 4 subunit {Homo sapiens} (exp=-1; wgp=0; cg=0), partial (90%) [THC2647739]
17635	BC014265	0.786634	-0.686084	-0.120737	-0.932875	0.558334	Homo sapiens cDNA clone IMAGE:4639114, partial cds. [BC014265]
8326	THC2697442	0.785333	0.125015	0.683941	0.684545	0.0535317	Unknown
10114	COL6A2	0.785212	-0.4246	-0.121851	-0.971289	-0.658838	collagen, type VI, alpha 2 (COL6A2), transcript variant 2C2a', mRNA [NM_058175]
19035	A_32_P182458	0.784993	0.153577	-0.78256	0.0965401	-2.43158	Unknown
12146	TMBIM1	0.783979	-0.0621426	-0.0908947	0.0241591	-1.00124	transmembrane BAX inhibitor motif containing 1 (TMBIM1), mRNA [NM_022152]
41214	THC2529323	0.783316	-0.361496	0.0216064	--	--	Unknown
8862	SPN	0.781474	--		--	--	sialophorin (leukosialin, CD43) (SPN), transcript variant 1, mRNA [NM_001030288]
28068	DDEF1IT1	0.781135	-0.104358	-0.236638	-0.283825	-2.0073	DDEF1 intronic transcript 1 (DDEF1IT1) on chromosome 8 [NR_002765]
28712	A_32_P83973	0.779884	-0.604886	0.0128227	-0.863654	-1.13177	Unknown
112	FLJ22536	0.779158	-0.506401	-0.734996	-1.74936	-1.50123	Homo sapiens cDNA FLJ12803 fis, clone NT2RP2002172. [AK022865]
3303	ZNF595	0.778278	-2.18482	-0.585132	-1.48513	-1.37891	zinc finger protein 595 (ZNF595), mRNA [NM_182524]
3843	ACRBP	0.776744	-0.661157	-0.714996	-3.12843	-1.38126	acrosin binding protein (ACRBP), mRNA [NM_032489]
30325	ZBTB7B	0.776413	-0.966044	-0.626567	-0.517155	-0.673148	zinc finger and BTB domain containing 7B (ZBTB7B), mRNA [NM_015872]
13634	AK130644	0.775647	-1.2306	-0.988072	-0.630321	-1.06129	Homo sapiens cDNA FLJ27134 fis, clone SPL08315. [AK130644]
22639	PRAP1	0.775419	-0.31475	-0.49432	-1.13954	-0.347849	proline-rich acidic protein 1 (PRAP1), mRNA [NM_145202]
37483	AK094603	0.774804	0.503073	-0.0958314	-0.569256	0.201632	Homo sapiens cDNA FLJ37284 fis, clone BRAMY2013590. [AK094603]
16527	LAPTM5	0.774739	-1.21415	-1.36512	-2.42955	-1.13527	lysosomal associated multispanning membrane protein 5 (LAPTM5), mRNA [NM_006762]
239	PPP2R2C	0.774287	-0.0778963	0.113078	0.114453	-0.409904	protein phosphatase 2 (formerly 2A), regulatory subunit B, gamma isoform (PPP2R2C), transcript variant 1, mRNA [NM_020416]
18918	MAPKBP1	0.773385	-0.0883173	-0.318413	-0.674674	-0.435228	mitogen-activated protein kinase binding protein 1 (MAPKBP1), mRNA [NM_014994]
11040	CORO1A	0.772595	-0.129153	-0.32101	-0.585913	-0.411255	coronin, actin binding protein, 1A (CORO1A), mRNA [NM_007074]
14003	SERPINE1	0.772307	-1.20969	-1.06448	-1.37986	-1.25834	serpin peptidase inhibitor, clade E (nexin, plasminogen activator inhibitor type 1), member 1 (SERPINE1), mRNA [NM_000602]
8704	ZNF37B	0.770796	-0.430656	-0.179795	-0.408129	-0.66068	Homo sapiens cDNA: FLJ23327 fis, clone HEP12630, highly similar to HSZNF37 Homo sapiens ZNF37A mRNA for zinc finger protein. [AK026980]
27706	PTPRE	0.769269	-0.386613	0.0686431	-0.205683	-0.138218	protein tyrosine phosphatase, receptor type, E (PTPRE), transcript variant 1, mRNA [NM_006504]
37128	S61396	0.768669	1.00583	-0.756544	0.159173	-0.0959253	PAH=phenylalanine hydroxylase {exon 9/10, mutant L333F} [human, lymphocytes, mRNA Partial Mutant, 79 nt]. [S61396]
26197	JARID1D	0.768586	-0.892729	-0.938208	-2.01168	-1.37506	jumonji, AT rich interactive domain 1D (JARID1D), mRNA [NM_004653]
37354	NPAS1	0.768392	-0.0575032	-0.0711614	-1.35563	-0.326038	neuronal PAS domain protein 1 (NPAS1), mRNA [NM_002517]
33079	HSPA8	0.76732	0.00889819	-0.051121	-0.442941	-0.0249001	heat shock 70kDa protein 8 (HSPA8), transcript variant 1, mRNA [NM_006597]
16897	AV661884	0.766556	-0.521957	-0.784162	-0.880623	-0.749867	AV661884 GLC Homo sapiens cDNA clone GLCGYF05 3', mRNA sequence [AV661884]
705	A_23_P121234	0.766191	-0.710793	-1.00279	-3.3584	-1.26185	Unknown
38038	IL1B	0.766086	-2.56544	-0.911591	-1.59028	-2.58754	interleukin 1, beta (IL1B), mRNA [NM_000576]
1839	SLFN12	0.765961	-0.518962	-0.763512	--	-0.715666	schlafen family member 12 (SLFN12), mRNA [NM_018042]
44683	BG207267	0.765722	-1.12926		--	--	RST26737 Athersys RAGE Library Homo sapiens cDNA, mRNA sequence [BG207267]
27342	ACSM3	0.764733	-0.203571	-0.606203	-1.13829	-0.161779	acyl-CoA synthetase medium-chain family member 3 (ACSM3), transcript variant 2, mRNA [NM_202000]
20565	VWF	0.764719	-0.498946	-0.908502	-1.01704	-1.1648	von Willebrand factor (VWF), mRNA [NM_000552]
8195	FOXA2	0.764388	-0.775754	-1.09763	-2.07639	-1.18229	forkhead box A2 (FOXA2), transcript variant 1, mRNA [NM_021784]
33179	APOBEC3D	0.764037	-0.391933	-0.285509	-1.53601	-0.951513	apolipoprotein B mRNA editing enzyme, catalytic polypeptide-like 3D (putative) (APOBEC3D), mRNA [NM_152426]
2263	TBL3	0.76319	0.0974508	0.111512	-0.940963	-0.0408047	transducin (beta)-like 3 (TBL3), mRNA [NM_006453]
2527	GABRB1	0.763072	-0.686213	-0.140043	-0.996663	-0.630357	gamma-aminobutyric acid (GABA) A receptor, beta 1 (GABRB1), mRNA [NM_000812]
3504	ZSCAN10	0.762901	0.0561315	-0.152461	-1.39406	-0.148347	zinc finger and SCAN domain containing 10 (ZSCAN10), mRNA [NM_032805]
30872	LRRN3	0.762899	-1.62858	-1.36451	-2.21572	-1.99418	leucine rich repeat neuronal 3 (LRRN3), transcript variant 3, mRNA [NM_018334]
25999	RASL10A	0.762817	-0.551962	0.0316458	0.245305	-1.00814	RAS-like, family 10, member A (RASL10A), transcript variant 2, mRNA [NM_001007279]
3381	CYB5R2	0.762755	-0.28173	0.113554	-1.05535	-0.775895	cytochrome b5 reductase 2 (CYB5R2), mRNA [NM_016229]
44691	THC2638839	0.762691	-0.459766	1.60442	2.4303	1.39791	Unknown
13108	KCNN3	0.762551	0.0343193	-0.763621	--	-0.45158	potassium intermediate/small conductance calcium-activated channel, subfamily N, member 3 (KCNN3), transcript variant 1, mRNA [NM_002249]
22473	CCL2	0.761996	-0.345741	-1.1293	-2.45298	-0.866989	chemokine (C-C motif) ligand 2 (CCL2), mRNA [NM_002982]
9403	OLIG2	0.761488	-0.0536203	0.103106	-0.488068	0.258247	oligodendrocyte lineage transcription factor 2 (OLIG2), mRNA [NM_005806]
35566	TCF7	0.76125	-0.0810387	0.105497	-1.04545	-0.169642	transcription factor 7 (T-cell specific, HMG-box) (TCF7), transcript variant 1, mRNA [NM_003202]
28072	HPDL	0.759588	-0.58949	-0.802842	-1.36736	-0.856643	4-hydroxyphenylpyruvate dioxygenase-like (HPDL), mRNA [NM_032756]
22729	NOS2A	0.759181	0.111435	0.347544	0.75342	-0.0439179	nitric oxide synthase 2A (inducible, hepatocytes) (NOS2A), mRNA [NM_000625]
14546	POU2AF1	0.758661	-1.40141	-1.65042	-1.1268	-1.56831	POU class 2 associating factor 1 (POU2AF1), mRNA [NM_006235]
14194	PTRF	0.758231	0.71304	0.235448	0.0688693	0.330349	polymerase I and transcript release factor (PTRF), mRNA [NM_012232]
34060	UGT2B15	0.758205	-0.900449	-0.658484	-0.624199	-0.744432	UDP glucuronosyltransferase 2 family, polypeptide B15 (UGT2B15), mRNA [NM_001076]
25694	TCF7	0.757889	-0.0389066	0.174195	-0.977856	-0.184517	transcription factor 7 (T-cell specific, HMG-box) (TCF7), transcript variant 1, mRNA [NM_003202]
32110	ITGB2	0.756724	-0.537163	-2.43801	-1.81951	-0.303008	integrin, beta 2 (complement component 3 receptor 3 and 4 subunit) (ITGB2), mRNA [NM_000211]
39382	P2RY5	0.755493	-2.13582	-0.992516	-1.1373	-2.19745	purinergic receptor P2Y, G-protein coupled, 5 (P2RY5), mRNA [NM_005767]
550	A_32_P8971	0.755192	-0.575093	-0.571246	-0.535291	-0.346448	Unknown
32317	C6orf141	0.754683	--		--	--	Homo sapiens chromosome 6 open reading frame 141, mRNA (cDNA clone MGC:46457 IMAGE:5201433), complete cds. [BC036917]
26341	TGFB1	0.754401	-0.606481	-0.209476	-1.20552	-0.671093	transforming growth factor, beta 1 (TGFB1), mRNA [NM_000660]
10941	EPHX1	0.753926	-0.544693	-0.511898	-0.710462	-0.339487	epoxide hydrolase 1, microsomal (xenobiotic) (EPHX1), mRNA [NM_000120]
16676	NAV2	0.753209	-0.644947	-0.792572	--	--	Homo sapiens partial mRNA for steerin2 protein (STEERIN2 gene), alternative exon 1b. [AJ488203]
21134	ARHGDIB	0.753027	-0.556759	-0.918639	-1.36687	-1.04297	Rho GDP dissociation inhibitor (GDI) beta (ARHGDIB), mRNA [NM_001175]
16317	AL390143	0.752524	-0.853913	-0.912388	-0.831892	-1.10008	Homo sapiens mRNA; cDNA DKFZp547N074 (from clone DKFZp547N074) [AL390143]
11453	AHSG	0.752035	-0.742016	-0.839202	-1.18395	-1.33982	alpha-2-HS-glycoprotein (AHSG), mRNA [NM_001622]
30478	HBA2	0.751726	-0.594792	-0.888865	-1.14844	-0.855642	hemoglobin, alpha 2 (HBA2), mRNA [NM_000517]
25496	AW972815	0.751561	-0.0196279	0.156817	0.394868	-0.19071	EST384910 MAGE resequences, MAGL Homo sapiens cDNA, mRNA sequence [AW972815]
44514	VGLL3	0.751303	0.113566	0.256964	0.0844503	-0.20379	vestigial like 3 (Drosophila) (VGLL3), mRNA [NM_016206]
38445	RLBP1	0.751105	-1.33008	-0.563719	-0.481905	-1.57703	retinaldehyde binding protein 1 (RLBP1), mRNA [NM_000326]
37040	C8orf4	0.750703	-0.935384	-0.542248	-0.816838	-1.73038	chromosome 8 open reading frame 4 (C8orf4), mRNA [NM_020130]
13848	CN430008	0.750432	0.498494	-0.300731	-0.218833	0.0691197	CN430008 17000600067619 GRN_PRENEU Homo sapiens cDNA 5', mRNA sequence [CN430008]
26751	TUBB4	0.749276	-0.00321834	-0.0300461	-0.838414	-0.213979	tubulin, beta 4 (TUBB4), mRNA [NM_006087]
12952	CHP2	0.747014	0.0752024	0.398496	1.06455	--	calcineurin B homologous protein 2 (CHP2), mRNA [NM_022097]
29152	THC2718172	0.746974	-0.192864	0.19835	-0.381906	--	Unknown
39165	CYTL1	0.746895	-0.669828	-0.925846	-1.16455	-0.907601	cytokine-like 1 (CYTL1), mRNA [NM_018659]
29551	AF116678	0.746342	-0.356214	-0.576329	-0.921976	-0.710936	Homo sapiens PRO1995 mRNA, complete cds. [AF116678]
12485	TNFRSF12A	0.745868	-0.188754	0.376147	0.239769	-0.616336	tumor necrosis factor receptor superfamily, member 12A (TNFRSF12A), mRNA [NM_016639]
27438	A_24_P703642	0.744278	-0.549337	-0.742534	-1.0794	-0.939516	Unknown
29178	ERP27	0.744101	-0.0747665	0.962156	-0.706161	0.225618	endoplasmic reticulum protein 27 kDa (ERP27), mRNA [NM_152321]
25055	ATF3	0.744051	-0.374271	-0.424519	-0.30524	-0.336715	activating transcription factor 3 (ATF3), transcript variant 4, mRNA [NM_001040619]
5486	DDX17	0.742993	-0.995265	-0.906677	-1.14231	-1.26166	DEAD (Asp-Glu-Ala-Asp) box polypeptide 17 (DDX17), transcript variant 1, mRNA [NM_006386]
34546	F5	0.742863	-1.10166	-0.829622	-1.01849	-1.73468	coagulation factor V (proaccelerin, labile factor) (F5), mRNA [NM_000130]
5519	ICAM1	0.74247	-1.16891	-1.41582	-1.08563	-2.48399	intercellular adhesion molecule 1 (CD54), human rhinovirus receptor (ICAM1), mRNA [NM_000201]
29888	FLJ10357	0.741892	-0.317176	-0.0318962	-0.490235	-0.96758	hypothetical protein FLJ10357 (FLJ10357), mRNA [NM_018071]
33880	THC2691419	0.740797	-1.33007	-0.513086	-1.20557	-1.40752	ALU1_HUMAN (P39188) Alu subfamily J sequence contamination warning entry, partial (5%) [THC2691419]
13648	AF318318	0.74076	-0.195301	-0.604889	-0.264492	-0.272866	Homo sapiens pp10394 mRNA, complete cds. [AF318318]
4623	KAZALD1	0.739766	-0.14537	-0.146613	-1.34938	-1.70251	Kazal-type serine peptidase inhibitor domain 1 (KAZALD1), mRNA [NM_030929]
29277	LAT	0.739204	-0.282043	-1.29175	-0.652751	-1.27851	linker for activation of T cells (LAT), transcript variant 1, mRNA [NM_014387]
33512	MRGPRF	0.738819	-1.12052	-1.07617	-1.83434	-0.540004	MAS-related GPR, member F (MRGPRF), transcript variant 2, mRNA [NM_145015]
14818	TCF7	0.738236	-0.0992154	0.0554123	-1.15222	-0.174613	transcription factor 7 (T-cell specific, HMG-box) (TCF7), transcript variant 1, mRNA [NM_003202]
4125	TUBB2C	0.738114	-0.044897	0.0371383	-0.596826	-0.214792	tubulin, beta 2C (TUBB2C), mRNA [NM_006088]
28193	PLK3	0.737956	-0.260484	0.0655536	-0.0864725	-0.0644334	polo-like kinase 3 (Drosophila) (PLK3), mRNA [NM_004073]
25898	XR_019529	0.737379	-0.751423	-0.7689	-0.93266	-0.894093	PREDICTED: Homo sapiens similar to 60S ribosomal protein L32 (LOC391595), mRNA [XR_019529]
35708	SLC22A4	0.737256	0.237783	-0.039248	-1.51302	0.327319	solute carrier family 22 (organic cation/ergothioneine transporter), member 4 (SLC22A4), mRNA [NM_003059]
4401	CFH	0.736918	0.227546	-0.114361	0.21734	0.88494	complement factor H (CFH), transcript variant 1, mRNA [NM_000186]
1148	RARRES1	0.736623	-0.513646	-1.70766	-1.81961	-2.02209	retinoic acid receptor responder (tazarotene induced) 1 (RARRES1), transcript variant 2, mRNA [NM_002888]
11823	LCT	0.736583	-1.00563	-1.26119	-1.85732	-1.06173	lactase (LCT), mRNA [NM_002299]
10949	A_32_P84714	0.736365	0.376164	-0.103336	0.312583	0.372578	Unknown
12471	TMEM132B	0.735766	-0.669622	-0.908516	-0.0570067	-0.776536	transmembrane protein 132B (TMEM132B), mRNA [NM_052907]
28418	CCDC40	0.734498	0.277069	0.0197895	-0.211578	0.0084911	Homo sapiens cDNA FLJ20753 fis, clone HEP02714. [AK000760]
40588	LRRC32	0.734091	-0.514247	-0.0936233	-0.601408	--	leucine rich repeat containing 32 (LRRC32), mRNA [NM_005512]
31581	MGC50722	0.733899	-0.871187	-1.56653	-0.928093	-1.07027	hypothetical MGC50722 (MGC50722), mRNA [NM_203348]
195	HSD11B2	0.733189	-0.205689	-0.124072	-0.418637	-0.533164	hydroxysteroid (11-beta) dehydrogenase 2 (HSD11B2), mRNA [NM_000196]
29662	hCG_1815504	0.73276	--		--	--	AGENCOURT_13976018 NIH_MGC_173 Homo sapiens cDNA 5', mRNA sequence [CD050206]
31150	PRSS21	0.732492	-0.659053	-0.801571	-1.1296	-1.05865	protease, serine, 21 (testisin) (PRSS21), transcript variant 1, mRNA [NM_006799]
19408	DENND2A	0.73238	-0.635399	-0.177991	-1.5573	-1.45526	DENN/MADD domain containing 2A (DENND2A), mRNA [NM_015689]
15827	ARHGAP27	0.731676	-0.203828	-0.417683	-0.757336	-0.293578	Rho GTPase activating protein 27 (ARHGAP27), mRNA [NM_199282]
14245	C19orf28	0.730178	-0.0281548	0.0734179	-0.174317	-0.0316432	chromosome 19 open reading frame 28 (C19orf28), transcript variant 3, mRNA [NM_174983]
42770	A_32_P32876	0.729441	-0.273703	-0.643048	-0.62361	-1.44021	Unknown
27302	FGL1	0.729025	-0.769772	-1.03193	-1.74221	-1.59459	fibrinogen-like 1 (FGL1), transcript variant 4, mRNA [NM_201553]
35914	TNFSF13	0.728973	-2.38821	-1.9092	-0.685423	-1.51833	tumor necrosis factor (ligand) superfamily, member 13 (TNFSF13), transcript variant gamma, mRNA [NM_172088]
32752	BHMT2	0.727009	-1.78805	-1.06088	-1.89125	-0.618587	betaine-homocysteine methyltransferase 2 (BHMT2), mRNA [NM_017614]
15536	RUNX1	0.72624	-0.473849	-0.299644	-0.548905	-1.39222	runt-related transcription factor 1 (acute myeloid leukemia 1; aml1 oncogene) (RUNX1), transcript variant 2, mRNA [NM_001001890]
7768	C2orf59	0.725826	-1.17898	-0.721042	-2.12525	-0.824174	Homo sapiens chromosome 2 open reading frame 59, mRNA (cDNA clone MGC:17431 IMAGE:2984883), complete cds. [BC010491]
12414	ABCG1	0.7256	-0.326087	-0.396039	-0.739366	-0.630584	ATP-binding cassette, sub-family G (WHITE), member 1 (ABCG1), transcript variant 5, mRNA [NM_207627]
16456	ROR1	0.725587	-0.222471	-0.257403	-1.11882	-0.249788	receptor tyrosine kinase-like orphan receptor 1 (ROR1), transcript variant 2, mRNA [NM_001083592]
44529	DDO	0.725053	-1.62812	-2.01043	-2.76838	-2.05655	D-aspartate oxidase (DDO), transcript variant 1, mRNA [NM_003649]
15354	IL11	0.724931	-0.518711	0.198203	-0.0835065	-0.531626	interleukin 11 (IL11), mRNA [NM_000641]
4999	AK123096	0.724565	-0.632437	-0.231931	-0.210864	-0.770607	Homo sapiens cDNA FLJ41101 fis, clone BLADE2004670. [AK123096]
43086	FLJ35848	0.723731	--	-0.485753	1.04671	--	Homo sapiens hypothetical protein FLJ35848, mRNA (cDNA clone IMAGE:5402642), partial cds. [BC041481]
10008	CR594735	0.723715	-0.547468	-0.307055	-0.939489	-0.789387	full-length cDNA clone CS0DE011YB11 of Placenta of Homo sapiens (human). [CR594735]
7202	HOXA11	0.723427	-0.703518	-0.41219	-0.485713	-0.952854	homeobox A11 (HOXA11), mRNA [NM_005523]
30387	B4GALNT4	0.722072	-0.109129	0.0567437	-1.47588	-0.0993825	beta-1,4-N-acetyl-galactosaminyl transferase 4 (B4GALNT4), mRNA [NM_178537]
42916	BX099483	0.720545	-1.77364	-1.13564	-3.08886	-3.14996	BX099483 Soares_fetal_liver_spleen_1NFLS_S1 Homo sapiens cDNA clone IMAGp998H034195, mRNA sequence [BX099483]
36925	XR_017398	0.72045	-0.114889	0.0396606	0.473121	-0.17256	PREDICTED: Homo sapiens similar to DNA-directed RNA polymerase III 32 kDa polypeptide (RNA polymerase III C32 subunit) (LOC647055), mRNA [XR_017398]
27568	THC2569379	0.720397	0.583321	0.757953	-0.995473	0.383661	ALU6_HUMAN (P39193) Alu subfamily SP sequence contamination warning entry, partial (24%) [THC2569379]
14385	CD44	0.720055	-0.396561	0.200863	-3.04977	-0.808383	CD44 molecule (Indian blood group) (CD44), transcript variant 1, mRNA [NM_000610]
14418	AK090477	0.719696	-0.628185	-0.568246	-0.436857	-0.915588	Homo sapiens mRNA for FLJ00399 protein. [AK090477]
14778	THC2645797	0.719464	-1.02484	-1.73611	0.106547	-1.5097	ALU1_HUMAN (P39188) Alu subfamily J sequence contamination warning entry, partial (9%) [THC2645797]
5290	THBS1	0.719218	-2.28927	-2.36663	--	-2.62198	thrombospondin 1 (THBS1), mRNA [NM_003246]
23630	PRUNE2	0.719164	-0.379891		-0.782212	-0.649567	prune homolog 2 (Drosophila) (PRUNE2), transcript variant 2, mRNA [NM_138818]
34358	THC2737770	0.718808	-0.476954	-0.154249	-0.158169	-0.966455	Unknown
6995	LEFTY2	0.71742	-1.15476	-1.69636	-1.61331	-0.687552	left-right determination factor 2 (LEFTY2), mRNA [NM_003240]
12541	BC008631	0.71716	0.0557633	0.227317	-1.35478	-0.458078	Homo sapiens cDNA clone IMAGE:4157517, with apparent retained intron. [BC008631]
2650	A_24_P929650	0.716652	-0.0440762	0.0261606	-0.586324	-0.19939	Unknown
26918	T68867	0.71593	-0.498912	-0.542107	-0.724515	-0.35444	T68867 yc30e06.s1 Stratagene liver (#937224) Homo sapiens cDNA clone IMAGE:82210 3' similar to gb:X69654 40S RIBOSOMAL PROTEIN S26 (HUMAN);contains PTR7 repetitive element ;, mRNA sequence [T68867]
25695	CLDN3	0.714427	-0.610915	-0.598707	-1.22747	-0.857674	claudin 3 (CLDN3), mRNA [NM_001306]
36903	C17orf55	0.713926	-0.452315	-0.559806	-1.14841	-0.678411	chromosome 17 open reading frame 55 (C17orf55), mRNA [NM_178519]
22904	THC2707284	0.713548	-0.130994	-0.100109	-0.58814	-0.242278	Q214U3_RHOPA (Q214U3) Penicillin-binding protein 1C precursor, partial (3%) [THC2707284]
27688	SLC15A3	0.71225	-0.0999837	-0.686583	-1.00451	-0.758884	solute carrier family 15, member 3 (SLC15A3), mRNA [NM_016582]
37564	FLNA	0.71129	-0.346193	0.021042	-1.93687	-1.02801	filamin A, alpha (actin binding protein 280) (FLNA), transcript variant 1, mRNA [NM_001456]
44235	AR	0.711273	-0.369598	-0.580168	-0.16807	-0.775077	androgen receptor (dihydrotestosterone receptor; testicular feminization; spinal and bulbar muscular atrophy; Kennedy disease) (AR), transcript variant 1, mRNA [NM_000044]
9112	APOL1	0.710266	-0.570945	-0.615455	-1.32736	-0.406715	apolipoprotein L, 1 (APOL1), transcript variant 2, mRNA [NM_145343]
14448	LOC643783	0.709896	0.0199115	-0.0590262	0.0498685	0.083674	PREDICTED: Homo sapiens hypothetical LOC643783 (LOC643783), mRNA [XM_931798]
5415	CD1E	0.708743	-2.35809	-1.54127	-0.485292	-1.27809	CD1e molecule (CD1E), transcript variant 2, mRNA [NM_001042583]
2988	COL6A2	0.708537	-0.598732	-0.316296	-1.35234	-1.05299	collagen, type VI, alpha 2 (COL6A2), transcript variant 2C2, mRNA [NM_001849]
19644	CD44	0.708267	-0.317769	0.105132	-2.47744	-0.929847	CD44 molecule (Indian blood group) (CD44), transcript variant 1, mRNA [NM_000610]
16153	DOCK10	0.707235	-1.33291	-0.494786	-2.8742	-1.25693	dedicator of cytokinesis 10 (DOCK10), mRNA [NM_014689]
41582	SLC45A3	0.707162	-0.270333	-0.0715653	-0.00387301	-0.184844	solute carrier family 45, member 3 (SLC45A3), mRNA [NM_033102]
28514	TFF3	0.707105	-0.429227	-0.694856	-1.23458	-0.985698	trefoil factor 3 (intestinal) (TFF3), mRNA [NM_003226]
23221	AK055821	0.706365	0.588809	0.413244	0.13449	-0.663498	Homo sapiens cDNA FLJ31259 fis, clone KIDNE2005798. [AK055821]
12696	SAA4	0.706223	-1.16549	-0.869009	-1.66949	-0.70497	serum amyloid A4, constitutive (SAA4), mRNA [NM_006512]
17385	PDLIM2	0.705884	-0.256129		-1.03853	--	Homo sapiens mRNA for FLJ00072 protein. [AK074031]
26899	AK054895	0.705833	0.001523	-0.738875	-0.666294	-2.65711	Homo sapiens cDNA FLJ30333 fis, clone BRACE2007262. [AK054895]
40972	BX114023	0.705296	-0.568591	-0.323784	-0.586765	-0.771256	BX114023 Soares_fetal_liver_spleen_1NFLS_S1 Homo sapiens cDNA clone IMAGp998B10978, mRNA sequence [BX114023]
14827	CPZ	0.704923	-1.15237	-1.16248	-2.39798	-0.326123	carboxypeptidase Z (CPZ), transcript variant 3, mRNA [NM_001014448]
25003	XR_018087	0.704817	-0.766307	-0.92565	-0.301369	-1.10509	PREDICTED: Homo sapiens similar to squamous cell carcinoma antigen recognized by T cells 2 (LOC347097), mRNA [XR_018087]
10208	ART3	0.704732	-0.0940642	-0.0133595	-1.06753	-0.961294	ADP-ribosyltransferase 3 (ART3), mRNA [NM_001179]
5183	KCTD12	0.704592	0.49797	0.400977	0.106461	0.392164	potassium channel tetramerisation domain containing 12 (KCTD12), mRNA [NM_138444]
12656	LOC729683	0.704365	-0.348076	-0.306256	-0.79856	-0.553312	full-length cDNA clone CS0DL006YD08 of B cells (Ramos cell line) Cot 25-normalized of Homo sapiens (human). [CR594811]
2116	A_32_P144381	0.704363	-1.24686	-0.973383	-0.892074	-1.29271	Unknown
41397	HLA-DQB2	0.703523	0.26674	-0.0615428	0.0183653	0.604568	major histocompatibility complex, class II, DQ beta 2 (HLA-DQB2) on chromosome 6 [NR_003937]
43217	U79293	0.703479	-0.964081	-0.838135	-0.383334	-1.22465	Human clone 23948 mRNA sequence. [U79293]
40879	CD24	0.703391	0.0466553	0.358912	-0.816156	-0.293732	Homo sapiens CD24 signal transducer mRNA, complete cds and 3' region. [L33930]
16187	GRIN2A	0.702971	-0.519175	-0.719157	-0.260236	-0.568234	Glutamate [NMDA] receptor subunit epsilon-1 precursor (N-methyl D- aspartate receptor subtype 2A) (NR2A) (NMDAR2A) (hNR2A). [Source:Uniprot/SWISSPROT;Acc:Q12879] [ENST00000396573]
12709	BG216229	0.702399	-0.534533	-0.488199	-0.310881	-0.495295	BG216229 RST35803 Athersys RAGE Library Homo sapiens cDNA, mRNA sequence [BG216229]
2500	ICAM1	0.702389	-1.24292	-0.659802	-1.51891	-0.665888	intercellular adhesion molecule 1 (CD54), human rhinovirus receptor (ICAM1), mRNA [NM_000201]
15877	SOAT2	0.700637	1.98146	-0.811202	-1.52727	-0.954055	sterol O-acyltransferase 2 (SOAT2), mRNA [NM_003578]
1610	DNAJA1	0.700603	-0.239908	-0.191751	0.00196691	-0.213828	DnaJ (Hsp40) homolog, subfamily A, member 1 (DNAJA1), mRNA [NM_001539]
39609	ITGA11	0.699948	-0.344408	-0.735903	-1.16407	-1.13777	integrin, alpha 11 (ITGA11), mRNA [NM_001004439]
28521	S100A16	0.69986	-0.562932	-0.788108	-1.10486	-0.915578	S100 calcium binding protein A16 (S100A16), mRNA [NM_080388]
26481	BX111257	0.699813	1.20371	0.522271	--	--	BX111257 Soares fetal liver spleen 1NFLS Homo sapiens cDNA clone IMAGp998B19536, mRNA sequence [BX111257]
30097	RP13-36C9.6	0.699497	-0.346014	-0.118876	-0.158567	0.400608	cancer/testis antigen CT45-5 (CT45-5), mRNA [NM_001007551]
6976	LOC642521	0.698716	-0.622543	-0.727425	-0.617111	-0.782301	PREDICTED: Homo sapiens similar to hCG1791993 (LOC642521), mRNA [XM_926017]
12345	GABRE	0.698631	-1.0115	-0.732107	-2.55372	-1.66284	gamma-aminobutyric acid (GABA) A receptor, epsilon (GABRE), transcript variant 4, mRNA [NM_021990]
23929	A_24_P307395	0.698483	-0.12915	-0.202403	-0.64401	-0.35689	Unknown
19723	PREX1	0.698334	0.0466773	-0.0608061	-0.125529	-0.495702	phosphatidylinositol 3,4,5-trisphosphate-dependent RAC exchanger 1 (PREX1), mRNA [NM_020820]
12684	DRAM	0.698254	-0.330285	-0.178224	0.677208	-0.140427	damage-regulated autophagy modulator (DRAM), mRNA [NM_018370]
38084	LIMD2	0.69817	-0.338266	-0.308394	-0.994212	-0.475918	LIM domain containing 2 (LIMD2), mRNA [NM_030576]
17628	SAMSN1	0.698131	-0.986933	-1.5507	-2.30219	-1.67138	SAM domain, SH3 domain and nuclear localization signals 1 (SAMSN1), mRNA [NM_022136]
34837	THBD	0.697673	0.799088	0.98347	0.810708	0.502694	thrombomodulin (THBD), mRNA [NM_000361]
38334	AK123481	0.697114	-0.376087	-0.484793	-0.684248	-0.922458	Homo sapiens cDNA FLJ41487 fis, clone BRTHA2004350. [AK123481]
14945	C6orf159	0.696661	-0.403801	-0.858455	-0.195057	0.263422	chromosome 6 open reading frame 159 (C6orf159), mRNA [NM_001009994]
26689	EMR1	0.696319	-0.0442772	0.190442	-0.91772	0.471642	egf-like module containing, mucin-like, hormone receptor-like 1 (EMR1), mRNA [NM_001974]
27863	TCF15	0.69588	-0.689131	-0.725926	-0.923407	-1.33588	transcription factor 15 (basic helix-loop-helix) (TCF15), mRNA [NM_004609]
2496	THC2643233	0.695678	-0.727664	-0.533143	-0.214243	-1.02057	Q3VNU0_9CHLB (Q3VNU0) DNA/RNA non-specific endonuclease precursor, partial (5%) [THC2643233]
10030	SCGB3A2	0.695343	-0.632953	-0.605693	-0.658433	-0.873165	secretoglobin, family 3A, member 2 (SCGB3A2), mRNA [NM_054023]
8076	THC2683295	0.69508	-0.593566	-0.338196	0.119994	-0.41978	Unknown
1116	BX116720	0.694875	-0.467182	0.0751727	0.194596	-0.502484	BX116720 Soares_testis_NHT Homo sapiens cDNA clone IMAGp998F241782, mRNA sequence [BX116720]
37278	PTPN6	0.694352	-0.173598	-0.632919	-1.876	-0.978873	protein tyrosine phosphatase, non-receptor type 6 (PTPN6), transcript variant 1, mRNA [NM_002831]
5246	AK022204	0.69337	0.757624	-0.746569	1.02052	-0.625273	Homo sapiens cDNA FLJ12142 fis, clone MAMMA1000356. [AK022204]
16696	IL1R1	0.692658	-0.349603	-0.268087	-0.703783	-0.827828	interleukin 1 receptor, type I (IL1R1), mRNA [NM_000877]
11321	PON3	0.692564	-0.84526	-1.22499	-2.85777	-2.39257	paraoxonase 3 (PON3), mRNA [NM_000940]
29055	LCK	0.6924	-0.577091	-1.22369	-1.37472	-1.86903	lymphocyte-specific protein tyrosine kinase (LCK), transcript variant 2, mRNA [NM_005356]
36512	AF052115	0.69238	-0.400698		--	-0.238475	Homo sapiens clone 23688 mRNA sequence. [AF052115]
2925	ITGB2	0.691732	-0.793113	-0.5288	-0.66277	-0.614906	integrin, beta 2 (complement component 3 receptor 3 and 4 subunit) (ITGB2), mRNA [NM_000211]
42149	AK023104	0.691424	--	-1.06281	-1.15116	-0.508101	Homo sapiens cDNA FLJ13042 fis, clone NT2RP3001318. [AK023104]
19522	ALDH1A2	0.691091	-0.425783	-0.478509	0.363468	-0.926691	aldehyde dehydrogenase 1 family, member A2 (ALDH1A2), transcript variant 3, mRNA [NM_170697]
30410	AK091801	0.69102	0.191599	0.163198	-1.01392	-0.195987	Homo sapiens cDNA FLJ34482 fis, clone HLUNG2004067. [AK091801]
33121	FLJ33790	0.69048	0.0367264	-0.24961	-0.728529	-0.512086	hypothetical protein FLJ33790 (FLJ33790), mRNA [NM_001039548]
31063	A_32_P68205	0.689745	0.018981	0.181123	0.225673	0.598282	Unknown
8148	FLJ35767	0.68941	0.544753	0.168067	-2.86856	-0.439994	FLJ35767 protein (FLJ35767), mRNA [NM_207459]
18128	LDHD	0.689083	-0.0997631	-0.874341	-1.66711	-0.67234	lactate dehydrogenase D (LDHD), nuclear gene encoding mitochondrial protein, transcript variant 1, mRNA [NM_153486]
5228	FUT1	0.688549	0.44961	0.294338	-0.59819	-1.2636	fucosyltransferase 1 (galactoside 2-alpha-L-fucosyltransferase, H blood group) (FUT1), mRNA [NM_000148]
26252	RNF183	0.688468	-0.89568		--	-1.5373	ring finger protein 183 (RNF183), mRNA [NM_145051]
36382	MBD2	0.68758	-0.152852	-0.788934	-0.614023	-0.48154	methyl-CpG binding domain protein 2 (MBD2), transcript variant testis-specific, mRNA [NM_015832]
7013	MSTO1	0.687076	-0.103133	-0.274384	-0.330059	-0.229261	misato homolog 1 (Drosophila) (MSTO1), mRNA [NM_018116]
1948	TLR1	0.686951	-1.1338	-0.515603	-0.839085	-0.239276	toll-like receptor 1 (TLR1), mRNA [NM_003263]
26423	A_32_P220567	0.685828	-0.929151	-0.718007	-1.11416	-1.11283	Unknown
9551	OLFM1	0.684692	0.187494	-0.232512	-0.625175	-0.933757	olfactomedin 1 (OLFM1), transcript variant 1, mRNA [NM_014279]
14283	CD40	0.683879	-0.423167	-0.355676	-0.187736	-0.557716	CD40 molecule, TNF receptor superfamily member 5 (CD40), transcript variant 1, mRNA [NM_001250]
3897	KIAA1467	0.683375	-0.637391	-0.710341	-0.775452	-0.586823	KIAA1467 (KIAA1467), mRNA [NM_020853]
13661	AMAC1L2	0.682979	-0.430137	-0.283743	-0.457649	-0.367859	acyl-malonyl condensing enzyme 1-like 2 (AMAC1L2), mRNA [NM_054028]
27527	AK022390	0.682808	0.244527	0.123614	-0.0189685	-0.393073	Homo sapiens cDNA FLJ12328 fis, clone MAMMA1002145. [AK022390]
43197	CSK	0.682175	0.0205354	0.204375	-0.292581	0.18564	c-src tyrosine kinase (CSK), mRNA [NM_004383]
13548	IL2RG	0.681143	-0.620092		--	--	interleukin 2 receptor, gamma (severe combined immunodeficiency) (IL2RG), mRNA [NM_000206]
18460	LNX1	0.680018	-0.427101	-0.575826	0.362814	-0.614981	ligand of numb-protein X 1 (LNX1), mRNA [NM_032622]
28348	DUSP4	0.679851	-0.382839	-0.250463	-0.75464	-0.417434	dual specificity phosphatase 4 (DUSP4), transcript variant 1, mRNA [NM_001394]
12221	CTCFL	0.679817	-0.890768	-2.15871	-1.20141	-2.05732	CCCTC-binding factor (zinc finger protein)-like (CTCFL), mRNA [NM_080618]
8451	TLR2	0.679551	-1.06959	-0.559329	-1.30782	-1.23223	toll-like receptor 2 (TLR2), mRNA [NM_003264]
31830	LOXL3	0.679455	-0.394021	-0.213734	-0.492014	-0.299079	lysyl oxidase-like 3 (LOXL3), mRNA [NM_032603]
42434	RHEBL1	0.679352	-0.409714	0.0561556	-0.232834	-0.290151	Ras homolog enriched in brain like 1 (RHEBL1), mRNA [NM_144593]
32263	THC2659646	0.678746	-0.448014	-0.24734	-0.198234	-0.821327	Unknown
35006	ICAM1	0.6779	-0.612544	-1.30197	-0.896338	-1.93295	intercellular adhesion molecule 1 (CD54), human rhinovirus receptor (ICAM1), mRNA [NM_000201]
30940	EBI3	0.677725	-0.467364	-0.407069	-0.968505	-0.345605	Epstein-Barr virus induced gene 3 (EBI3), mRNA [NM_005755]
33792	C6orf141	0.677673	-0.0497948	0.101664	-0.356962	-0.0315109	Homo sapiens chromosome 6 open reading frame 141, mRNA (cDNA clone MGC:46457 IMAGE:5201433), complete cds. [BC036917]
1574	EDNRB	0.676567	-0.2319	0.441229	0.918468	0.187505	endothelin receptor type B (EDNRB), transcript variant 2, mRNA [NM_003991]
3785	FLJ22659	0.676487	0.243357	-0.225153	-0.615605	0.061949	Homo sapiens cDNA: FLJ22659 fis, clone HSI07953. [AK026312]
19222	GGTLC2	0.676081	-0.468548	-0.684236	-1.03016	-0.797015	gamma-glutamyltransferase light chain 2 (GGTLC2), transcript variant 1, mRNA [NM_199127]
7043	SLC4A2	0.675169	-0.136475	-0.202469	-0.524443	-0.0811131	solute carrier family 4, anion exchanger, member 2 (erythrocyte membrane protein band 3-like 1) (SLC4A2), mRNA [NM_003040]
22335	LOC400456	0.675148	-0.63225	-0.314492	-0.368882	-0.225697	Homo sapiens hypothetical gene supported by BC040875, mRNA (cDNA clone IMAGE:5721930). [BC040875]
22097	THC2633447	0.675064	-0.584625	-0.421404	-0.72961	-1.04449	Unknown
14769	ICAM1	0.674512	-0.614165	-0.602604	-1.14023	-0.951883	intercellular adhesion molecule 1 (CD54), human rhinovirus receptor (ICAM1), mRNA [NM_000201]
2894	IER3IP1	0.673684	-0.31722	-0.194474	-0.974735	0.351374	Homo sapiens PRO2309 mRNA, complete cds. [AF119875]
16653	PAGE2	0.673119	-1.02182	-1.17643	-0.386088	-1.10683	P antigen family, member 2 (prostate associated) (PAGE2), mRNA [NM_207339]
31148	A_32_P222241	0.671749	-1.98703	-0.865235	0.196087	-1.07388	Unknown
11218	TRAF3IP3	0.671263	-0.401141	-0.226049	-0.640463	-0.588845	TRAF3 interacting protein 3 (TRAF3IP3), mRNA [NM_025228]
20939	ALOX15B	0.670472	0.354392		--	--	arachidonate 15-lipoxygenase, type B (ALOX15B), transcript variant d, mRNA [NM_001141]
8937	AK022044	0.670463	-0.754422	-0.138947	-0.497605	-1.24169	Homo sapiens cDNA FLJ11982 fis, clone HEMBB1001335. [AK022044]
17398	SYNPO	0.669734	-0.647255	-0.375045	-0.468567	-0.741378	synaptopodin (SYNPO), transcript variant 1, mRNA [NM_007286]
448	JUNB	0.669394	-0.256783	-0.179168	-0.0941271	-0.100186	jun B proto-oncogene (JUNB), mRNA [NM_002229]
28264	UCP2	0.669097	-0.402101	-0.352316	-0.641727	-0.514503	uncoupling protein 2 (mitochondrial, proton carrier) (UCP2), nuclear gene encoding mitochondrial protein, mRNA [NM_003355]
6002	FLNC	0.669078	0.126053	0.280245	-0.545628	0.106931	filamin C, gamma (actin binding protein 280) (FLNC), mRNA [NM_001458]
3361	ZNF784	0.668919	-0.490505	-0.430557	-0.924638	-0.450891	zinc finger protein 784 (ZNF784), mRNA [NM_203374]
33085	TRIM49	0.66766	-1.43845	-1.11198	--	--	tripartite motif-containing 49 (TRIM49), mRNA [NM_020358]
26959	DGKA	0.666041	-0.678368	-0.595555	-1.13097	-0.963105	diacylglycerol kinase, alpha 80kDa (DGKA), transcript variant 1, mRNA [NM_201444]
34376	TFF3	0.665758	-0.888181	-0.864014	-1.28246	-1.53473	trefoil factor 3 (intestinal) (TFF3), mRNA [NM_003226]
23729	MS4A3	0.665441	-0.744629	-1.79798	-2.19183	-1.05584	membrane-spanning 4-domains, subfamily A, member 3 (hematopoietic cell-specific) (MS4A3), transcript variant 1, mRNA [NM_006138]
8085	TUBB3	0.665378	0.026398	0.0144972	-0.810608	-0.256162	tubulin, beta 3 (TUBB3), mRNA [NM_006086]
10806	IRF9	0.664892	0.159648	-0.583036	-0.647656	-0.0373581	Transcriptional regulator ISGF3 subunit gamma (Interferon regulatory factor 9) (IRF-9) (IFN-alpha-responsive transcription factor subunit) (Interferon-stimulated gene factor 3 gamma) (ISGF3 p48 subunit) (ISGF- 3 gamma). [Source:Uniprot/SWISSPROT;Acc:Q
1820	WNK2	0.664839	0.220043	0.359202	-0.251572	0.291776	WNK lysine deficient protein kinase 2 (WNK2), mRNA [NM_006648]
16007	THC2739352	0.663458	-1.01284	0.329738	--	-0.189705	Q3GZE6_9ACTO (Q3GZE6) AAA ATPase, central region, partial (3%) [THC2739352]
19383	SYNC1	0.663084	-0.000875313	-0.241727	-0.399867	-0.488804	syncoilin, intermediate filament 1 (SYNC1), mRNA [NM_030786]
16817	ITIH1	0.662329	-0.840327	-0.670434	-0.696105	-0.835458	inter-alpha (globulin) inhibitor H1 (ITIH1), mRNA [NM_002215]
19656	SLC2A14	0.662192	-0.246481	-0.36495	-1.207	-1.23545	Homo sapiens solute carrier family 2 (facilitated glucose transporter), member 14, mRNA (cDNA clone MGC:71510 IMAGE:5297510), complete cds. [BC060766]
18241	VWF	0.661462	0.127793	-0.53507	-0.291056	-1.18966	von Willebrand factor (VWF), mRNA [NM_000552]
12958	AGR2	0.66072	-1.06723	-0.967013	-2.1361	-1.14649	anterior gradient homolog 2 (Xenopus laevis) (AGR2), mRNA [NM_006408]
7121	LOC375295	0.660292	-0.394308	-0.213771	-0.0848379	0.198546	Homo sapiens hypothetical gene supported by BC013438, mRNA (cDNA clone IMAGE:3899073), partial cds. [BC013438]
36916	NKD1	0.65994	-0.507074	-0.481323	-0.674536	-0.142261	naked cuticle homolog 1 (Drosophila) (NKD1), mRNA [NM_033119]
26117	ACTC1	0.659875	-0.397823	-0.554415	-1.42778	-0.898458	actin, alpha, cardiac muscle 1 (ACTC1), mRNA [NM_005159]
12359	OR2A9P	0.659348	-2.33363	-1.76489	-1.20414	-1.96661	olfactory receptor, family 2, subfamily A, member 9 pseudogene (OR2A9P) on chromosome 7 [NR_002157]
1648	KCNK6	0.658715	-0.457858	-0.527841	-1.5242	-0.781502	potassium channel, subfamily K, member 6 (KCNK6), mRNA [NM_004823]
35066	C20orf142	0.657824	0.112378	-0.147573	-0.372912	0.565961	chromosome 20 open reading frame 142 (C20orf142), mRNA [NM_001080472]
13845	AKR1C1	0.656412	-0.986262	-0.731532	-0.582269	-0.588313	aldo-keto reductase family 1, member C1 (dihydrodiol dehydrogenase 1; 20-alpha (3-alpha)-hydroxysteroid dehydrogenase) (AKR1C1), mRNA [NM_001353]
15851	MYO10	0.656282	0.0854104	0.0532759	-0.217738	-0.131755	myosin X (MYO10), mRNA [NM_012334]
35337	SLC12A3	0.656159	-0.712849	-0.523994	-1.19709	-1.4053	solute carrier family 12 (sodium/chloride transporters), member 3 (SLC12A3), mRNA [NM_000339]
21186	ZNF552	0.65583	-1.1889	-0.615795	-0.0852434	-0.702619	Homo sapiens cDNA FLJ13707 fis, clone PLACE2000347. [AK023769]
18716	CD174733	0.655665	-0.601409	-0.596932	-0.750272	-0.733066	CD174733 AGENCOURT_13961604 NIH_MGC_172 Homo sapiens cDNA 5', mRNA sequence [CD174733]
43027	MFGE8	0.65559	-0.155521	0.0356118	-0.733627	0.0114067	milk fat globule-EGF factor 8 protein (MFGE8), transcript variant 1, mRNA [NM_005928]
35849	CXCL14	0.655414	0.0161716	-0.630655	-0.592223	-0.763478	chemokine (C-X-C motif) ligand 14 (CXCL14), mRNA [NM_004887]
17992	IL1B	0.655309	1.38165	-0.814529	-0.543989	-0.450638	interleukin 1, beta (IL1B), mRNA [NM_000576]
5523	SNCAIP	0.655242	-1.10366	-0.817296	-0.594185	-1.10282	synuclein, alpha interacting protein (synphilin) (SNCAIP), mRNA [NM_005460]
28702	TMEM88	0.655027	-0.421583	-0.589699	-0.570772	-0.999447	transmembrane protein 88 (TMEM88), mRNA [NM_203411]
3170	G0S2	0.654588	0.737019	1.05992	-0.468923	1.69383	G0/G1switch 2 (G0S2), mRNA [NM_015714]
17820	AK024988	0.65446	-0.485602	-0.490195	-0.455291	-0.960324	Homo sapiens cDNA: FLJ21335 fis, clone COL02546. [AK024988]
3327	SNX21	0.654127	0.290955	0.099858	-0.420905	0.0720128	sorting nexin family member 21 (SNX21), transcript variant 2, mRNA [NM_152897]
24762	A_24_P75994	0.65407	-0.778043	-1.02873	-0.458421	-1.02092	Unknown
26158	ZNF135	0.653536	-0.418629	-0.9323	-0.489058	-1.07821	Homo sapiens mRNA; cDNA DKFZp761B101 (from clone DKFZp761B101) [AL157426]
43507	TRIM5	0.653353	0.144805	0.197708	--	--	tripartite motif-containing 5 (TRIM5), transcript variant alpha, mRNA [NM_033034]
16441	HFE	0.653077	-1.17304	-1.39787	-0.62197	-1.3244	hemochromatosis (HFE), transcript variant 1, mRNA [NM_000410]
26145	GPIHBP1	0.652963	-0.325387	-0.303732	-0.15588	-0.14436	glycosylphosphatidylinositol anchored high density lipoprotein binding protein 1 (GPIHBP1), mRNA [NM_178172]
21030	THC2616783	0.652082	-0.678089	-0.578243	-0.856592	-0.945309	Unknown
37208	FMNL1	0.651455	-0.411671	-0.496957	-1.03537	-0.606201	formin-like 1 (FMNL1), mRNA [NM_005892]
36889	CLCF1	0.650905	-0.794186	-0.757304	-0.87145	-0.366021	cardiotrophin-like cytokine factor 1 (CLCF1), mRNA [NM_013246]
39822	SULT2A1	0.650767	-0.163462	-0.338285	-0.834681	-1.01051	sulfotransferase family, cytosolic, 2A, dehydroepiandrosterone (DHEA)-preferring, member 1 (SULT2A1), mRNA [NM_003167]
16046	SERINC5	0.650705	-0.169456	0.00178795	-0.335677	-0.0774998	serine incorporator 5 (SERINC5), mRNA [NM_178276]
33699	ATP6V0E2	0.650457	-0.357513	-0.642978	-0.738517	-0.620398	ATPase, H+ transporting V0 subunit e2 (ATP6V0E2), transcript variant 1, mRNA [NM_145230]
37350	SFRP2	0.649745	-0.780935	-0.416989	0.223052	-0.858739	secreted frizzled-related protein 2 (SFRP2), mRNA [NM_003013]
4559	XR_019369	0.649672	-0.349553	-0.256387	-0.489501	-1.32331	PREDICTED: Homo sapiens similar to Keratin, type II cytoskeletal 8 (Cytokeratin-8) (CK-8) (Keratin-8) (K8) (LOC652524), mRNA [XR_019369]
7682	TUBB6	0.64876	-0.101624	0.0928493	-0.546257	-0.17788	tubulin, beta 6 (TUBB6), mRNA [NM_032525]
13155	BMP6	0.648635	0.177421	0.120441	-0.46145	0.235651	bone morphogenetic protein 6 (BMP6), mRNA [NM_001718]
37134	ADAMTSL1	0.648294	-1.25001	-1.23043	-1.65038	-1.60936	ADAMTS-like 1 (ADAMTSL1), transcript variant 4, mRNA [NM_001040272]
6983	THC2532458	0.647931	-0.274222	-0.057428	-0.119319	-0.726193	NM_205486 non-histone chromosomal protein {Gallus gallus} (exp=-1; wgp=0; cg=0), partial (21%) [THC2532458]
33593	DYNC1I1	0.64688	0.0582095	-0.162248	-0.0426475	-0.36787	dynein, cytoplasmic 1, intermediate chain 1 (DYNC1I1), mRNA [NM_004411]
33861	PTPN6	0.646755	-0.779544	-0.507954	-1.32174	-0.91376	protein tyrosine phosphatase, non-receptor type 6 (PTPN6), transcript variant 1, mRNA [NM_002831]
44340	SLC25A10	0.646727	-0.00735972	0.00655275	-0.831684	-0.0826016	solute carrier family 25 (mitochondrial carrier; dicarboxylate transporter), member 10 (SLC25A10), nuclear gene encoding mitochondrial protein, mRNA [NM_012140]
15186	CENTD3	0.646316	0.0301677	-0.0612491	-0.613513	-1.03875	centaurin, delta 3 (CENTD3), mRNA [NM_022481]
31348	P2RY2	0.646167	0.131035	0.297614	0.874846	0.00712575	purinergic receptor P2Y, G-protein coupled, 2 (P2RY2), transcript variant 1, mRNA [NM_176072]
6721	SPDEF	0.646071	-0.63772	-0.227934	-2.05745	-0.506493	SAM pointed domain containing ets transcription factor (SPDEF), mRNA [NM_012391]
20368	KLHL22	0.645625	-0.0552711	-0.11304	-0.492884	-0.298288	kelch-like 22 (Drosophila) (KLHL22), mRNA [NM_032775]
28618	PDE2A	0.645205	0.123691	-0.0703708	-0.559332	-0.242446	phosphodiesterase 2A, cGMP-stimulated (PDE2A), mRNA [NM_002599]
41630	EMG1	0.644558	0.155564	0.117872	0.258199	0.0107189	EMG1 nucleolar protein homolog (S. cerevisiae) (EMG1), mRNA [NM_006331]
14078	HDLBP	0.644426	-0.433091	-0.571621	-0.738142	-0.326376	Homo sapiens PRO2900 mRNA, complete cds. [AF116718]
27141	CDH3	0.644179	-0.167625	-0.217752	-0.986618	-0.575269	cadherin 3, type 1, P-cadherin (placental) (CDH3), mRNA [NM_001793]
21584	SLC37A2	0.643142	-0.00353854	-0.210085	-0.559959	-0.765175	solute carrier family 37 (glycerol-3-phosphate transporter), member 2 (SLC37A2), mRNA [NM_198277]
17875	DKFZp547E087	0.64274	-0.596906	-0.739233	-0.890346	-0.975524	Homo sapiens hypothetical gene LOC283846, mRNA (cDNA clone IMAGE:5815383). [BC051311]
31619	THC2570021	0.642374	-0.464664	-0.643525	-0.14691	-0.924515	AF124725 acinusS {Mus musculus} (exp=-1; wgp=0; cg=0), partial (3%) [THC2570021]
16634	CRIP3	0.641722	-0.374454	-0.255357	-0.465676	-0.361536	cysteine-rich protein 3 (CRIP3), mRNA [NM_206922]
43238	FLJ22675	0.640844	-0.451226	-0.412463	-1.03863	-1.25849	Homo sapiens cDNA: FLJ22675 fis, clone HSI10553. [AK026328]
16218	BATF3	0.639907	0.00036434	0.0976513	0.00597143	-0.238213	basic leucine zipper transcription factor, ATF-like 3 (BATF3), mRNA [NM_018664]
19049	TMEM83	0.639813	-0.702688	-0.480318	0.0354247	-0.413241	Homo sapiens cDNA FLJ31461 fis, clone NT2NE2001247. [AK056023]
44569	THC2781239	0.639799	-0.47572	-0.0675695	0.310283	-0.734577	Unknown
802	EDN1	0.639232	0.132325	-0.206161	0.443784	-1.32644	endothelin 1 (EDN1), mRNA [NM_001955]
34475	SH2D1A	0.639176	-0.574039	-1.12124	-1.48268	-1.14454	SH2 domain protein 1A, Duncan's disease (lymphoproliferative syndrome) (SH2D1A), transcript variant 1, mRNA [NM_002351]
16	DNAJA1	0.638979	-0.167422	-0.114475	0.216528	-0.110157	DnaJ (Hsp40) homolog, subfamily A, member 1 (DNAJA1), mRNA [NM_001539]
30505	ZNF423	0.638695	--	-0.485731	-0.466135	--	zinc finger protein 423 (ZNF423), mRNA [NM_015069]
26872	SP140	0.638422	-0.85887	-0.221703	-1.37653	0.22199	SP140 nuclear body protein (SP140), transcript variant 1, mRNA [NM_007237]
31681	NPR1	0.638326	-0.647706	-0.336067	-0.926152	-0.866425	natriuretic peptide receptor A/guanylate cyclase A (atrionatriuretic peptide receptor A) (NPR1), mRNA [NM_000906]
2990	ACTN4	0.63807	-0.58996	-0.469	-1.44696	-0.434764	actinin, alpha 4 (ACTN4), mRNA [NM_004924]
29190	THC2706230	0.637679	-0.728861	-0.661321	-0.616673	-0.683989	Unknown
43333	NRGN	0.637542	-0.425409	-0.237525	-1.22181	-0.202447	neurogranin (protein kinase C substrate, RC3) (NRGN), mRNA [NM_006176]
3320	GAS6	0.637088	-0.0245954	-0.0691786	-1.35419	-0.330329	growth arrest-specific 6 (GAS6), mRNA [NM_000820]
29587	ELMO1	0.637038	-0.694386	-0.476124	--	-1.04742	engulfment and cell motility 1 (ELMO1), transcript variant 1, mRNA [NM_014800]
4405	PNOC	0.636554	-0.755207	-1.19692	-0.743879	-1.04357	prepronociceptin (PNOC), mRNA [NM_006228]
2307	OR51B5	0.635713	-1.05465	-1.12468	-2.39544	-1.58747	olfactory receptor, family 51, subfamily B, member 5 (OR51B5), mRNA [NM_001005567]
35597	ABCB1	0.635666	-0.299325	-0.127787	-0.110039	-0.14051	ATP-binding cassette, sub-family B (MDR/TAP), member 1 (ABCB1), mRNA [NM_000927]
6812	CYP27A1	0.635452	-0.468819	-0.62313	-1.98949	-0.97793	cytochrome P450, family 27, subfamily A, polypeptide 1 (CYP27A1), nuclear gene encoding mitochondrial protein, mRNA [NM_000784]
40170	SERPINE1	0.635058	-1.43993	-0.921635	-1.00354	0.626474	serpin peptidase inhibitor, clade E (nexin, plasminogen activator inhibitor type 1), member 1 (SERPINE1), mRNA [NM_000602]
12448	CDH4	0.634047	0.0615345	-0.0959175	-0.825261	-0.322645	cadherin 4, type 1, R-cadherin (retinal) (CDH4), mRNA [NM_001794]
24669	GBX2	0.633697	-0.608829	-0.138114	-0.141862	-0.476572	gastrulation brain homeobox 2 (GBX2), mRNA [NM_001485]
21614	NOS2A	0.633487	0.170158	0.44369	0.842209	0.278685	nitric oxide synthase 2A (inducible, hepatocytes) (NOS2A), mRNA [NM_000625]
1927	HSPA1A	0.633291	-0.0951031	-0.323061	-0.709331	-0.219683	heat shock 70kDa protein 1A (HSPA1A), mRNA [NM_005345]
27235	OLFM1	0.633077	0.146969	-0.600482	-0.705922	-0.319854	olfactomedin 1 (OLFM1), transcript variant 2, mRNA [NM_006334]
4586	NT5DC2	0.632731	0.0121332	0.0377429	-0.591438	-0.135092	5'-nucleotidase domain containing 2 (NT5DC2), mRNA [NM_022908]
18993	FNDC3B	0.632168	-0.351761	-0.0375784	-0.190576	0.347075	Homo sapiens fibronectin type III domain containing 3B, mRNA (cDNA clone IMAGE:3882800), complete cds. [BC012204]
11646	CXorf48	0.631552	-0.232113	-0.18092	-0.772002	0.362647	Homo sapiens cDNA FLJ41308 fis, clone BRAMY2042612. [AK123302]
17819	MFSD3	0.630965	0.164663	-0.178192	-0.325136	0.212884	major facilitator superfamily domain containing 3 (MFSD3), mRNA [NM_138431]
7970	C17orf91	0.630256	-0.939285	-0.416693	0.535985	-0.741719	chromosome 17 open reading frame 91 (C17orf91), transcript variant 1, mRNA [NM_032895]
38096	EMILIN2	0.629655	-0.116705	0.159848	-0.978116	-1.29152	elastin microfibril interfacer 2 (EMILIN2), mRNA [NM_032048]
42931	CGREF1	0.629572	0.254715	-0.03637	-0.477777	-0.00680845	cell growth regulator with EF-hand domain 1 (CGREF1), mRNA [NM_006569]
18017	A_32_P136477	0.629514	-0.485764	-0.368847	-0.627281	-0.585823	Unknown
26017	POU5F1P3	0.629348	-0.784651	-0.505145	-2.62144	-1.09933	Homo sapiens POU 5 domain protein (POU5FLC12) mRNA, complete cds. [AF268617]
44060	NBL1	0.629327	-0.319321	-0.22059	-0.567872	-0.238933	neuroblastoma, suppression of tumorigenicity 1 (NBL1), transcript variant 1, mRNA [NM_182744]
24770	CA945082	0.629272	-0.266442	-0.0988658	0.015707	-0.963296	UI-CF-FN0-aft-k-11-0-UI.s1 UI-CF-FN0 Homo sapiens cDNA clone UI-CF-FN0-aft-k-11-0-UI 3', mRNA sequence [CA945082]
17471	BARX1	0.628996	-0.350916	-0.00789078	-0.733426	-0.429215	BARX homeobox 1 (BARX1), mRNA [NM_021570]
33399	A_23_P28927	0.628977	-0.532091	-0.618625	-1.55735	-1.23547	Unknown
44039	THC2541781	0.628916	-0.526738	-0.754526	-0.688454	-0.688612	AI299143 qm96e11.x1 NCI_CGAP_Lu5 Homo sapiens cDNA clone IMAGE:1896620 3' similar to contains Alu repetitive element;contains element LOR1 repetitive element ;, mRNA sequence [AI299143]
9608	TMPRSS4	0.628417	-0.571639	-0.671091	-1.14114	-0.9652	transmembrane protease, serine 4 (TMPRSS4), transcript variant 1, mRNA [NM_019894]
34856	A_24_P41890	0.628202	0.192436	-0.0486042	-0.249484	0.251017	Unknown
32976	S100A11	0.628168	-0.326767	-0.261911	-0.379932	-0.705978	S100 calcium binding protein A11 (S100A11), mRNA [NM_005620]
18100	PACSIN3	0.627381	0.285033	0.18731	-0.652567	-0.163344	protein kinase C and casein kinase substrate in neurons 3 (PACSIN3), mRNA [NM_016223]
27596	PROCR	0.626676	0.0124365	0.249541	-0.409175	0.0398945	protein C receptor, endothelial (EPCR) (PROCR), mRNA [NM_006404]
1365	A_24_P152793	0.62659	0.169594	0.0476811	-0.488217	0.0978484	Unknown
25941	MASP1	0.625718	1.31141	-0.353196	--	0.690082	mannan-binding lectin serine peptidase 1 (C4/C2 activating component of Ra-reactive factor) (MASP1), transcript variant 2, mRNA [NM_139125]
42752	FOSL2	0.625494	-0.438565	-0.347703	-0.456607	-0.233494	FOS-like antigen 2 (FOSL2), mRNA [NM_005253]
35207	ABCB1	0.62548	-0.276731	0.0120637	-0.111699	-0.174893	ATP-binding cassette, sub-family B (MDR/TAP), member 1 (ABCB1), mRNA [NM_000927]
2751	KRTAP1-5	0.625401	-2.25287	-1.59868	-2.3721	-1.39704	keratin associated protein 1-5 (KRTAP1-5), mRNA [NM_031957]
28777	INPP4B	0.624699	0.153832	0.0494702	-0.241603	0.199923	inositol polyphosphate-4-phosphatase, type II, 105kDa (INPP4B), transcript variant 1, mRNA [NM_003866]
18864	RGS4	0.62453	0.297645	-0.0466173	-0.0266937	0.69539	regulator of G-protein signaling 4 (RGS4), transcript variant 2, mRNA [NM_005613]
36964	IER3	0.624524	-0.101701	-0.127799	-0.251241	-0.509626	immediate early response 3 (IER3), mRNA [NM_003897]
6714	NEIL2	0.624187	-0.125265	0.111101	0.17402	0.661917	nei like 2 (E. coli) (NEIL2), mRNA [NM_145043]
30323	ABCC6	0.623586	-0.526747	-0.753762	-0.925912	-0.529285	ATP-binding cassette, sub-family C (CFTR/MRP), member 6 (ABCC6), transcript variant 1, mRNA [NM_001171]
27021	ACSM2B	0.623541	-0.572225	-0.750924	-1.19345	-1.29024	acyl-CoA synthetase medium-chain family member 2B (ACSM2B), nuclear gene encoding mitochondrial protein, transcript variant 1, mRNA [NM_182617]
29130	KLRK1	0.623421	-0.407315	-0.755075	-0.320941	-0.513176	killer cell lectin-like receptor subfamily K, member 1 (KLRK1), mRNA [NM_007360]
35013	A_24_P178167	0.623413	-0.190827	-0.0959538	-0.747815	-0.643685	Unknown
29532	DKFZP434B061	0.623145	-0.786678	-0.453372	-0.208408	-1.0186	Homo sapiens mRNA; cDNA DKFZp434B061 (from clone DKFZp434B061); partial cds. [AL117481]
29800	RGAG1	0.623099	--	-0.450182	-0.997848	--	retrotransposon gag domain containing 1 (RGAG1), mRNA [NM_020769]
27407	T68867	0.622764	-0.404664	-0.542033	-0.706182	-0.196605	T68867 yc30e06.s1 Stratagene liver (#937224) Homo sapiens cDNA clone IMAGE:82210 3' similar to gb:X69654 40S RIBOSOMAL PROTEIN S26 (HUMAN);contains PTR7 repetitive element ;, mRNA sequence [T68867]
40943	PDLIM7	0.622714	-0.353047	-0.123589	-0.686356	-0.663361	PDZ and LIM domain 7 (enigma) (PDLIM7), transcript variant 1, mRNA [NM_005451]
28550	BSND	0.622304	-0.904212	-0.902961	-1.66267	-1.52752	Bartter syndrome, infantile, with sensorineural deafness (Barttin) (BSND), mRNA [NM_057176]
20146	AK022045	0.622184	-0.555647	-0.154617	-0.311328	-0.490335	Homo sapiens cDNA FLJ11983 fis, clone HEMBB1001337. [AK022045]
37926	RHBDL3	0.62206	-0.103977	-0.121207	-1.02459	-0.282446	rhomboid, veinlet-like 3 (Drosophila) (RHBDL3), mRNA [NM_138328]
26395	SERINC2	0.621993	0.030753	-0.137678	-1.04396	0.173252	serine incorporator 2 (SERINC2), mRNA [NM_178865]
30899	HSPA1L	0.621078	0.106762	-0.749948	--	0.0981758	heat shock 70kDa protein 1-like (HSPA1L), mRNA [NM_005527]
29733	BTBD16	0.620869	0.0604654	-0.644034	-1.09518	-0.0878373	BTB (POZ) domain containing 16 (BTBD16), mRNA [NM_144587]
10285	CD44	0.620645	-0.822726	0.29088	-1.31598	-1.03804	CD44 molecule (Indian blood group) (CD44), transcript variant 1, mRNA [NM_000610]
24886	ETV1	0.620372	-0.402069	0.038726	-0.154756	-0.326257	ets variant gene 1 (ETV1), mRNA [NM_004956]
3540	C10orf125	0.619901	-0.31092	-0.0511482	-1.34648	-0.0140246	chromosome 10 open reading frame 125 (C10orf125), transcript variant 2, mRNA [NM_198472]
5100	CHST9	0.619867	-0.0119076	-0.164757	-0.781863	0.2376	carbohydrate (N-acetylgalactosamine 4-0) sulfotransferase 9 (CHST9), mRNA [NM_031422]
15379	AW993939	0.619819	-0.175851	-0.0659904	-1.61876	0.242983	AW993939 RC1-BN0035-130400-013-b06 BN0035 Homo sapiens cDNA, mRNA sequence [AW993939]
45165	ENC1	0.619406	-0.0995816	0.329454	-0.398529	-0.392486	ectodermal-neural cortex (with BTB-like domain) (ENC1), mRNA [NM_003633]
23055	EPHB3	0.618437	-0.216216	0.0237446	-0.448362	-0.24173	EPH receptor B3 (EPHB3), mRNA [NM_004443]
10995	HMCN1	0.617994	-0.656586	-0.343477	-0.662773	-0.717663	hemicentin 1 (HMCN1), mRNA [NM_031935]
1759	ADAMTSL4	0.617901	-0.870999	-0.401844	-0.609229	-1.50586	Homo sapiens cDNA FLJ13544 fis, clone PLACE1006815. [AK023606]
4099	AKT1	0.617819	-0.312	-0.563256	-0.599927	-0.272456	v-akt murine thymoma viral oncogene homolog 1 (AKT1), transcript variant 1, mRNA [NM_005163]
24897	KIAA1804	0.617337	-0.474466	-0.216962	-0.312452	-0.31868	mixed lineage kinase 4 (KIAA1804), mRNA [NM_032435]
40504	KLB	0.61692	-0.741888	-0.495799	-0.848914	-2.14875	Homo sapiens klotho beta, mRNA (cDNA clone IMAGE:4824602), partial cds. [BC033021]
1425	SLC6A4	0.616802	-2.39456	-2.08106	-1.12968	-1.59783	solute carrier family 6 (neurotransmitter transporter, serotonin), member 4 (SLC6A4), mRNA [NM_001045]
34141	RUNX2	0.616604	-0.556449	0.0631184	0.147341	-0.893273	runt-related transcription factor 2 (RUNX2), transcript variant 3, mRNA [NM_004348]
11431	AK124166	0.616372	-0.539374	-0.878989	-1.2704	-0.962532	Homo sapiens cDNA FLJ42172 fis, clone THYMU2029676. [AK124166]
10327	PLEKHN1	0.616324	0.00137184	-0.155221	-0.320992	-0.303248	pleckstrin homology domain containing, family N member 1 (PLEKHN1), mRNA [NM_032129]
36422	JAM2	0.616321	-0.221129	0.130774	-0.656211	-1.2389	Junctional adhesion molecule B precursor (JAM-B) (Junctional adhesion molecule 2) (Vascular endothelial junction-associated molecule) (VE- JAM) (CD322 antigen). [Source:Uniprot/SWISSPROT;Acc:P57087] [ENST00000400535]
44864	BU685299	0.616269	-1.20207	-0.85462	-1.14111	-0.0973936	UI-CF-DU1-aav-k-21-0-UI.s2 UI-CF-DU1 Homo sapiens cDNA clone UI-CF-DU1-aav-k-21-0-UI 3', mRNA sequence [BU685299]
16060	LRRN1	0.616029	-0.446713	0.79463	-0.680412	-0.532817	leucine rich repeat neuronal 1 (LRRN1), mRNA [NM_020873]
146	YARS	0.615861	0.0062503	-0.0860337	-0.315072	-0.217831	tyrosyl-tRNA synthetase (YARS), mRNA [NM_003680]
22944	LOC149703	0.615616	-0.413014	-1.20488	-1.6436	-1.45649	Homo sapiens cDNA FLJ31221 fis, clone KIDNE2004279. [AK055783]
41493	GABBR2	0.615444	0.246219	0.0919935	-0.571548	-0.154862	gamma-aminobutyric acid (GABA) B receptor, 2 (GABBR2), mRNA [NM_005458]
23307	ACTB	0.615133	-0.330347	-0.263702	-0.89661	-0.433448	actin, beta (ACTB), mRNA [NM_001101]
26811	PH-4	0.615041	-0.165884	-0.44762	-0.821185	-0.48373	hypoxia-inducible factor prolyl 4-hydroxylase (PH-4), transcript variant 3, mRNA [NM_177938]
12213	LRP1	0.614245	-0.678484	-0.656134	-0.713742	-0.25687	low density lipoprotein-related protein 1 (alpha-2-macroglobulin receptor) (LRP1), mRNA [NM_002332]
26547	XR_018209	0.614135	-0.159274	-0.0901224	0.176335	-0.0482249	PREDICTED: Homo sapiens similar to DnaJ homolog subfamily A member 1 (Heat shock 40 kDa protein 4) (DnaJ protein homolog 2) (HSJ-2) (HSDJ) (LOC647907), mRNA [XR_018209]
4004	BC031250	0.613501	-0.928108	-0.7775	-1.38603	-1.38368	Homo sapiens cDNA clone IMAGE:5268928. [BC031250]
11971	USF1	0.613437	-0.539897	-0.58662	-0.72571	-0.602552	upstream transcription factor 1 (USF1), transcript variant 1, mRNA [NM_007122]
10396	EMG1	0.613356	0.0961345	0.0732832	0.221352	0.0144763	EMG1 nucleolar protein homolog (S. cerevisiae) (EMG1), mRNA [NM_006331]
8728	C1orf59	0.612665	-0.898804	-1.28307	-0.705758	-1.71312	chromosome 1 open reading frame 59 (C1orf59), transcript variant 1, mRNA [NM_144584]
32977	BX114900	0.612517	-0.331116	-0.415474	-0.133512	-0.775504	BX114900 Soares_fetal_liver_spleen_1NFLS_S1 Homo sapiens cDNA clone IMAGp998L191010, mRNA sequence [BX114900]
38830	THC2719959	0.612335	-0.724666	-0.660355	-0.448247	-1.18348	Unknown
12465	ENST00000272831	0.612322	-0.353113	-0.468128	-0.545301	-0.917783	CDNA FLJ39660 fis, clone SMINT2006801. [Source:Uniprot/SPTREMBL;Acc:Q8N8C6] [ENST00000272831]
26034	HP	0.612116	0.0529471	-0.292827	-1.04245	-0.333657	haptoglobin (HP), mRNA [NM_005143]
39337	AK021463	0.612105	-1.27723	-0.875501	-1.6263	-1.45696	Homo sapiens cDNA FLJ11401 fis, clone HEMBA1000702. [AK021463]
17261	ACOT11	0.612044	0.399413	0.0923672	-0.0616084	-0.102437	acyl-CoA thioesterase 11 (ACOT11), transcript variant 2, mRNA [NM_147161]
19335	GPRC5A	0.611664	-0.334384	-0.328202	-0.441475	-0.488986	G protein-coupled receptor, family C, group 5, member A (GPRC5A), mRNA [NM_003979]
19289	KIFC3	0.611396	-0.148669	0.0139534	-0.6924	-0.210751	kinesin family member C3 (KIFC3), mRNA [NM_005550]
17920	BCKDK	0.611014	0.0782072	-0.0505775	-0.838855	-0.0233475	branched chain ketoacid dehydrogenase kinase (BCKDK), nuclear gene encoding mitochondrial protein, transcript variant 1, mRNA [NM_005881]
13368	NOS2A	0.610523	0.382954	0.526434	1.11213	0.430581	nitric oxide synthase 2A (inducible, hepatocytes) (NOS2A), mRNA [NM_000625]
9775	PALMD	0.609846	-0.440086	-0.0798943	-0.334607	0.126449	palmdelphin (PALMD), mRNA [NM_017734]
8289	ROR2	0.609655	-0.0414392	-0.216311	-0.0592688	-0.971525	receptor tyrosine kinase-like orphan receptor 2 (ROR2), mRNA [NM_004560]
16204	CXCR4	0.609392	-0.359693	0.0764176	-0.363465	-0.439223	chemokine (C-X-C motif) receptor 4 (CXCR4), transcript variant 1, mRNA [NM_001008540]
15038	CTSG	0.609095	-0.431942	-0.767835	-0.782332	-1.1101	cathepsin G (CTSG), mRNA [NM_001911]
2710	THC2625884	0.608538	-0.358899	-0.265744	-0.321605	-0.865053	Unknown
25111	ENST00000367716	0.608023	-0.208507	-0.612816	0.106707	-0.310745	CDNA FLJ26950 fis, clone RCT08544. [Source:Uniprot/SPTREMBL;Acc:Q6ZNX2] [ENST00000367716]
17995	AGRN	0.607675	-0.489387	-0.210591	-1.30661	-0.486253	agrin (AGRN), mRNA [NM_198576]
35935	ZBTB7B	0.606801	-0.237533	-0.126583	-0.480253	-0.249545	zinc finger and BTB domain containing 7B (ZBTB7B), mRNA [NM_015872]
16262	KRT23	0.606007	-1.01047	-1.83074	-2.30083	-1.14831	keratin 23 (histone deacetylase inducible) (KRT23), mRNA [NM_015515]
6464	FERMT3	0.605797	-0.61393	-1.52843	--	-1.66786	fermitin family homolog 3 (Drosophila) (FERMT3), transcript variant URP2LF, mRNA [NM_178443]
5294	THC2724353	0.605733	-0.422323	-1.92056	-1.90161	-0.707424	Unknown
36718	HSPB3	0.605427	-1.21977	-0.88604	-1.22524	-0.183478	heat shock 27kDa protein 3 (HSPB3), mRNA [NM_006308]
1984	AGGF1	0.605168	0.0767938	-0.135245	0.228743	0.0176759	Homo sapiens angiogenic factor with G patch and FHA domains 1, mRNA (cDNA clone IMAGE:3659316), complete cds. [BC002828]
28626	MGC24103	0.604913	-0.317922	-0.384289	0.360222	-0.815259	Homo sapiens hypothetical protein MGC24103, mRNA (cDNA clone MGC:24103 IMAGE:4613905), complete cds. [BC020879]
38967	FAM74A3	0.604637	-1.01794	-0.442495	-1.14715	-1.17731	family with sequence similarity 74, member A3 (FAM74A3), mRNA [NM_001098718]
7071	ACOT4	0.604622	-1.5685	-1.83679	-1.33981	-1.57662	acyl-CoA thioesterase 4 (ACOT4), mRNA [NM_152331]
23995	TUBB2C	0.60457	-0.150423	-0.0704413	-0.46439	-0.237921	tubulin, beta 2C (TUBB2C), mRNA [NM_006088]
9272	SLC12A4	0.604103	-0.177333	-0.110872	-0.650824	-0.104881	solute carrier family 12 (potassium/chloride transporters), member 4 (SLC12A4), mRNA [NM_005072]
20970	A_24_P212314	0.603318	-0.0102116	0.0394898	-0.772447	-0.159944	Unknown
18164	CCL2	0.60311	-0.675621	-0.363666	-0.311998	-0.701809	chemokine (C-C motif) ligand 2 (CCL2), mRNA [NM_002982]
246	HCFC1	0.60296	-0.409223	-0.194172	-0.365324	-0.154979	host cell factor C1 (VP16-accessory protein) (HCFC1), mRNA [NM_005334]
25154	FADS3	0.601811	-0.0620699	-0.0838222	-1.0809	-0.419962	fatty acid desaturase 3 (FADS3), mRNA [NM_021727]
33540	CPB2	0.6017	-0.298961	-0.237501	-0.631055	-0.381819	carboxypeptidase B2 (plasma) (CPB2), transcript variant 1, mRNA [NM_001872]
2376	PLAU	0.601173	-0.543012	-0.045975	-0.475253	-1.07304	plasminogen activator, urokinase (PLAU), mRNA [NM_002658]
15531	THC2744561	0.601151	-0.306859	-0.0454881	0.0781396	-0.666144	Unknown
31504	HEPH	0.601059	-0.542531	-0.728037	-0.85427	-0.977514	hephaestin (HEPH), transcript variant 2, mRNA [NM_014799]
31570	RHOH	0.600578	-0.168954	-0.467362	-0.354122	-0.343899	ras homolog gene family, member H (RHOH), mRNA [NM_004310]
17866	CHADL	0.600331	-0.214532	-0.331455	-1.47778	-0.961316	Homo sapiens chondroadherin-like, mRNA (cDNA clone IMAGE:4819656), partial cds. [BC068590]
18012	VTN	0.60024	-0.386669	-0.371398	-0.628088	-0.803805	vitronectin (VTN), mRNA [NM_000638]
21717	ADORA2A	0.599975	-0.341727	-0.0276399	-0.285339	-0.0976402	adenosine A2a receptor (ADORA2A), mRNA [NM_000675]
35213	THC2667587	0.59977	-0.560721	-0.531639	-0.726429	0.192547	ATFCA4 splicing factor like protein {Arabidopsis thaliana} (exp=0; wgp=1; cg=0), partial (3%) [THC2667587]
3794	ABCB1	0.599661	-0.362457	-0.0869592	0.102757	-0.179046	ATP-binding cassette, sub-family B (MDR/TAP), member 1 (ABCB1), mRNA [NM_000927]
2015	A_24_P890995	0.599661	-0.899087	-0.514274	-0.636956	-0.950497	Unknown
33774	THC2655140	0.599377	-0.623304	-0.695604	-0.961776	-0.815989	Q640D8_XENLA (Q640D8) LOC494721 protein, partial (5%) [THC2655140]
458	IGSF10	0.599282	0.407329	0.147175	-0.0811325	-0.326599	immunoglobulin superfamily, member 10 (IGSF10), mRNA [NM_178822]
44058	METTL1	0.598741	-0.0287893	-0.00382557	-0.112538	-0.0216974	methyltransferase like 1 (METTL1), transcript variant 1, mRNA [NM_005371]
10122	LRP10	0.598714	0.164543	0.0798732	-0.407913	0.221552	low density lipoprotein receptor-related protein 10 (LRP10), mRNA [NM_014045]
27470	C17orf70	0.598405	0.000559587	0.135334	-1.18571	-0.136984	chromosome 17 open reading frame 70 (C17orf70), transcript variant 1, mRNA [NM_025161]
9015	LOC100132357	0.597866	-0.0974879	-0.0978026	-0.417094	-0.0546398	PREDICTED: Homo sapiens similar to hCG1656091 (LOC100132357), mRNA [XM_001714380]
7748	LL22NC03-75B3.6	0.59778	-0.419882	-0.339206	-1.4818	-0.890718	KIAA1644 protein (KIAA1644), mRNA [NM_001099294]
11571	LOC606495	0.597134	-0.428442	-0.77562	-0.202529	-0.289642	hypothetical protein LOC606495 (LOC606495), mRNA [NM_001031672]
31653	HOMER3	0.59699	-0.292288	-0.0796135	-0.969016	-0.545447	homer homolog 3 (Drosophila) (HOMER3), mRNA [NM_004838]
23495	PCYT1B	0.596436	0.326341	-0.186485	0.0121063	-0.294759	phosphate cytidylyltransferase 1, choline, beta (PCYT1B), mRNA [NM_004845]
32506	THC2641484	0.596213	-0.402492	-0.666504	-0.281552	0.688605	Unknown
36791	DSCAM	0.596011	-0.47242	-0.614352	-1.42288	-0.627978	Down syndrome cell adhesion molecule (DSCAM), transcript variant 1, mRNA [NM_001389]
10033	tcag7.1017	0.59585	-0.19618	-0.170982	-0.214757	-0.497972	similar to Williams Beuren syndrome chromosome region 19 (MGC57359), mRNA [NM_001004351]
10520	CALB1	0.595537	1.56086	-0.322048	1.14471	0.86328	calbindin 1, 28kDa (CALB1), mRNA [NM_004929]
13207	SP100	0.594991	0.831612	-1.36166	-0.896072	-2.4589	Homo sapiens nuclear autoantigen mRNA, partial cds; alternatively spliced. [L79989]
4087	TACSTD1	0.594787	0.569447	0.508904	0.562778	0.377874	tumor-associated calcium signal transducer 1 (TACSTD1), mRNA [NM_002354]
9667	PAPPA	0.594741	-0.812924	-0.420793	-0.808013	-1.13232	pregnancy-associated plasma protein A, pappalysin 1 (PAPPA), mRNA [NM_002581]
9665	PHLDA1	0.594508	-0.161311	-0.581709	-0.233091	-0.882771	pleckstrin homology-like domain, family A, member 1 (PHLDA1), mRNA [NM_007350]
25462	LRP1	0.59403	-0.213321	-0.176042	-1.54874	-0.0828107	low density lipoprotein-related protein 1 (alpha-2-macroglobulin receptor) (LRP1), mRNA [NM_002332]
7075	AMICA1	0.593938	-0.0862914	-0.721141	-1.04933	-0.468107	adhesion molecule, interacts with CXADR antigen 1 (AMICA1), transcript variant 2, mRNA [NM_153206]
32079	BF803942	0.593675	-0.217802	-0.518677	-0.575447	-0.353989	BF803942 CM2-CI0135-021100-477-g08 CI0135 Homo sapiens cDNA, mRNA sequence [BF803942]
21530	THRA	0.59343	-0.024884	-0.077726	-1.16052	0.324621	thyroid hormone receptor, alpha (erythroblastic leukemia viral (v-erb-a) oncogene homolog, avian) (THRA), transcript variant 1, mRNA [NM_199334]
43355	BC073976	0.59321	-0.0899368	-0.115286	-0.403508	-0.0686987	Homo sapiens cDNA clone IMAGE:6018774, partial cds. [BC073976]
36425	AK124396	0.592873	-0.196709	0.462905	-0.703868	-1.13519	Homo sapiens cDNA FLJ42405 fis, clone ASTRO3000474. [AK124396]
31415	ZYX	0.592453	-0.360622	-0.135644	-1.14608	-0.241565	zyxin (ZYX), transcript variant 1, mRNA [NM_003461]
23913	GFI1B	0.592409	-0.648009	-0.670663	-1.34594	-0.866956	growth factor independent 1B transcription repressor (GFI1B), mRNA [NM_004188]
33842	GNL3L	0.592316	0.558412	0.441903	-1.68223	0.0458895	guanine nucleotide binding protein-like 3 (nucleolar)-like (GNL3L), mRNA [NM_019067]
29707	DYSF	0.592148	-0.191825	-0.280548	-0.464554	--	dysferlin, limb girdle muscular dystrophy 2B (autosomal recessive) (DYSF), mRNA [NM_003494]
16585	CXCR4	0.591716	-0.269243	0.0885552	-0.315073	-0.367736	chemokine (C-X-C motif) receptor 4 (CXCR4), transcript variant 1, mRNA [NM_001008540]
19367	CXCR4	0.591621	-0.377922	0.0683298	-0.379436	-0.438136	chemokine (C-X-C motif) receptor 4 (CXCR4), transcript variant 1, mRNA [NM_001008540]
11084	NAT11	0.591503	-0.385979	-0.229228	-0.255769	-0.273145	N-acetyltransferase 11 (NAT11), mRNA [NM_024771]
26557	LGALS2	0.591364	-0.27217	-0.351954	-0.704844	-0.619724	lectin, galactoside-binding, soluble, 2 (LGALS2), mRNA [NM_006498]
11275	FCHO1	0.590779	-0.334727	-0.330896	0.0828183	-0.00247912	FCH domain only 1 (FCHO1), mRNA [NM_015122]
29875	ATP8B3	0.590523	0.11048	0.426136	-0.272974	0.147469	ATPase, class I, type 8B, member 3 (ATP8B3), mRNA [NM_138813]
39379	KCTD14	0.590424	-2.34366	-2.34052	-0.350744	-2.248	potassium channel tetramerisation domain containing 14 (KCTD14), mRNA [NM_023930]
7596	GAL7	0.590075	-0.982219		--	--	galectin-7 (GAL7), mRNA [NM_001042507]
31710	CXCR4	0.589674	-0.351434	0.0757752	-0.272511	-0.394696	chemokine (C-X-C motif) receptor 4 (CXCR4), transcript variant 1, mRNA [NM_001008540]
24991	CHEK2	0.589545	-0.40817	-0.469865	-0.242597	-0.450532	CHK2 checkpoint homolog (S. pombe) (CHEK2), transcript variant 3, mRNA [NM_001005735]
30516	DOK5	0.589433	-0.736423	-0.608324	-1.80536	-0.955614	docking protein 5 (DOK5), mRNA [NM_018431]
9908	MAP3K12	0.589421	-0.373088	-0.288693	-0.295862	-0.845199	mitogen-activated protein kinase kinase kinase 12 (MAP3K12), mRNA [NM_006301]
10329	HORMAD1	0.589218	-0.364715	-0.625337	--	--	HORMA domain containing 1 (HORMAD1), mRNA [NM_032132]
44410	AK123481	0.58919	0.485917	0.269529	0.0837168	0.434255	Homo sapiens cDNA FLJ41487 fis, clone BRTHA2004350. [AK123481]
32127	LZTS1	0.589033	-0.296783	-0.2044	-0.213526	-0.196561	leucine zipper, putative tumor suppressor 1 (LZTS1), mRNA [NM_021020]
41609	ZCCHC12	0.58872	0.176568	-0.116468	-1.18409	0.0623365	zinc finger, CCHC domain containing 12 (ZCCHC12), mRNA [NM_173798]
5772	SPHK1	0.587833	0.18069	0.264576	0.943904	-0.448794	sphingosine kinase 1 (SPHK1), transcript variant 1, mRNA [NM_021972]
30473	BX647685	0.587607	-0.114457	0.0350489	0.371204	0.210236	Homo sapiens mRNA; cDNA DKFZp686J0581 (from clone DKFZp686J0581). [BX647685]
12612	SPNS1	0.5876	-0.244777	-1.35668	0.109134	--	Homo sapiens cDNA FLJ38358 fis, clone FEBRA2000210. [AK095677]
6928	SIX6	0.587576	-0.074809	-0.730544	-1.58987	-0.610334	SIX homeobox 6 (SIX6), mRNA [NM_007374]
33856	AK023112	0.586992	-0.201663	0.53149	0.795312	0.455752	Homo sapiens cDNA FLJ13050 fis, clone NT2RP3001432. [AK023112]
17567	GIT1	0.586986	-0.278209	-0.425127	-0.583607	-0.489641	G protein-coupled receptor kinase interactor 1 (GIT1), transcript variant 2, mRNA [NM_014030]
41967	AKT1	0.586703	-0.323458	0.224089	-0.538504	-0.157664	v-akt murine thymoma viral oncogene homolog 1 (AKT1), transcript variant 1, mRNA [NM_005163]
37928	A_32_P17672	0.586554	1.12377	-0.479981	0.0524176	-0.48263	Unknown
42283	LOC100133121	0.58617	-0.0649764	-0.0731818	-0.429638	-0.064307	PREDICTED: Homo sapiens hypothetical protein LOC100133121 (LOC100133121), mRNA [XM_001720469]
16886	DNALI1	0.585104	0.239145	-0.225937	-0.519758	0.293394	dynein, axonemal, light intermediate chain 1 (DNALI1), mRNA [NM_003462]
