# Supplementary material for: The Leukemia-Associated Mllt10/Af10-Dot1l Are Tcf4/β-Catenin Coactivators Essential for Intestinal Homeostasis
Source: PLoS Biol. 2010 Nov 16;8(11):e1000539. doi: 10.1371/journal.pbio.1000539 (PMC2982801; doi:10.1371/journal.pbio.1000539)
Supplement: Table S4 — Primer and Morpholino sequences. (0.03 MB XLS) [file pbio.1000539.s012.xls]

## Sheet: Sheet1
Table S4.
Primer pairs used for examining recruitment to the mouse Axin2 gene and regulatory regions:
1f 5’GTTGTCTTGGTCATGGTGTC3’ ,1r 5’GACTGTCAAGGAACTAATATAGC3’,
2f 5’AACTTCGTCTTGGATCTTAGC3’, 2r 5’GGAGGGCTTCAGGTCATC3’,
3f 5’CTCGCATACCTCCCTTCC3’, 3r 5’TTCCAGCAGTCACTAGGC3’,
4f 5’CCACCAAGACCTACATAC3’, 4r 5’CCACTCCTCACATATTCC3’,
5f 5’TTGGTTAGTCTTGATGCTTAG3’, 5r 5’CCTCCTTGTTGTCCTGTC3’,
6f 5’TCAGGACACAGTAGTTACAGAG3’ 6r 5’CAGCCAAGGACCAGGAAG3’,
7f 5’CCAAGTTCAAGGACGCTCAG3’, 7r 5’CTACAGTCAGACATAGCCAATCC3’,
8f 5’TTAGAGTCTGTGTCTGATG3’, 8r 5’GTTACATACGAGGGAAGG3’,
9f 5’GGCTGTTCACCTGTAATG3’, 9r 5’TTCCATCGCAAGCATAAC3’,
10f 5’TGTGAGGAGAGCGTCTGAAG3’, 10r 5’TTGGTGCCAGCATAAGAACTC3’,
11f 5’CATCTGCCTGGTCCATCTG3’, 11r 5’TTCGTCACTCGCCTTCTTG3’,
12f 5’CTACCGTGTTACTCTGACTATTCTTC3’ 12r 5’GCGGCTCAGTGGCTAAGG3’
13f 5’TGAAATCGGAAACAAGGAGAG3’ 13r 5’GCAACCTGTCTGTCAACTG3’,
14f 5’TGGCTGAGGCAGAAGGATTG3’, 14r 5’GGTATTGAGAAGTGAGGAAGATGG3’
Primer pairs used for examining recruitment to the mouse c-Myc gene and regulatory regions:
1f 5’ TCTCTGTGGTGGCATAGC 3’ ,1r 5’AGTTCTCACGAGTCCTGTC 3’,
2f 5’ACTCATTCGTTCGTCCTTC3’, 2r 5’CCTCGCTCCACACAATAC3’,
3f 5’CTCACTGGAACTTACAATCTG3’, 3r 5’CAACGCCCAAAGGAAATC3’,
4f 5’TGAGAATGAGAGTCAGCAGGTAAC3’, 4r 5’GAGAGGCAGCAGGAAGTGAAG3’,
Primer pairs used for examining recruitment to the human AXIN2 gene and regulatory regions:
1f 5’GCCAGAGTCAAGCCAGTAGTC3’ ,1r 5’TAGCCTAATGTGGAGTGGATGTG3’,
2f 5’CACACCATAGTGAGGAGAC3’, 2r 5’ATGAAGCGTGCCTTAGAG3’,
3f 5’TTTCCTCTCCTCCCAGTTG3’, 3r 5’AAGTTGAGCCTACAGTGATTAG3’,
4f 5’GTTACCTGGAAGACGAAGG3’, 4r 5’TCTGGAGGCGTTCAGTTG3’,
5f 5’CTAACAAGAGGTCTGAAGTTG3’, 5r 5’TTAGTGCTGATGGAGAAGAG3’,
6f 5’TGACCTGACAGAACTGACCATAG3’, 6r 5’AACGCACAGACTTAGAAGCATATAC3’,
7f 5’TGCTGAACTCTGGTCTTC3’, 7r 5’TCGTGAGCCTGTGATAAC3’,
8f 5’CTGCCTGCCTTCCTGATTGG3’, 8r 5’GCTTGCTTCCTGGTCCTTGG3’,
9f 5’CAATGTCTATCCTCCATCTC3’, 9r 5’GGACTCTTGAAGCCTTATG3’,
10f 5’ACAACATAACCAGACCAATTAGATTC3’, 10r 5’GGCTGTACTCAAGAGAACTTCC3’,
11f 5’GCAGAATGAGAACAACTAATGG3’, 11r 5’TGGGATTACAGGCGTGAG3’,
12f 5’GAGCGTGAGAGGAGACAG3’ 12r 5’GTGGCGTTGGGATTTGAG3’
13f 5’GGAGGAAGAGGCTGAATGG 3’ 13r 5’ACCTGGCTACTGGCTGAG3’,
14f 5’GACTGGTTTCGTGGAAGAC3’, 14r 5’TGTGTGAACTGCGTATGC3’
15f 5’GAAGGTGTGGAGCAATGG3’, 15r 5’CTTGGAGGCAGGAGGTAG3’
Primer pairs used for examining recruitment to the human c-MYC gene and regulatory regions:
1f 5’TTCTCTTCCTTCACCTCATCTC3’ ,1r 5’AAAGCCAGCGAACTTAGGG3’,
2f 5’ACTCAGTCTGGGTGGAAGGTATC3’, 2r 5’GGAGGAATGATAGAGGCATAAGGAG3’,
3f 5’GCACTGGAACTTACAACAC3’, 3r 5’GGAGAGCCTTTCAGAGAAG3’,
4f 5’AGTTGGGAGGAAGGTGAGGAAG3’, 4r 5’TGGTTGTGAAGGCAGCAGAAG3’,
5f 5’CAGCAAGATAGCAGAGGAAG3’, 5r 5’TGGAGATGGATTGAATGAAGG3’
Primer pairs used for examining recruitment to the human ZCCHC12 gene and regulatory regions:
ZCCHC12up1for1 5’ TAGCAAATGCTCCTCCAAGCCCTA3’,
ZCCHC12up1rev1 5’CGCCAAATCAGGTGTTCTGCAGTT3’
ZCCHC12TSSfor1 5’TTTGTCTCAGCTGGCAGAGGAT3’
ZCCHC12TSSrev1 5’ TTGCAGGCGGCAAAGAACTGAA3'
ZCCHC12gb2for1 5’ TTGGATACCAGCACATTGGAGGGA3’
ZCCHC12gb2rev1 5’ AAGCTGTCAAGGAAATGGGCACAC3’
PCR primers used for expression analysis of human Wnt target genes:
ASCL2 for1: 5'-TCTACACATTAACTTGAGC-3' rev1: 5'-AGGTCATCTTTATTACGC-3'
EPHB2 for1: 5'-CCATCGGCAGTGTCCATC-3' rev1:5'-CTTCTCTGTGTCTTCATCTTCTC-3'
EPHB3 for1: 5'-CCTCACACTTGTCTGTTCTTC-3' rev1: 5'-GGCTTCAGGATGGTGGTG-3'
cMYC for1: 5'-AAGCCACAGCATACATCC-3' rev1: 5'-GCACAAGAGTTCCGTAGC-3'
AXIN2 for1: 5'-CAGCAGAGGGACAGGAATC-3' rev1: 5'-CAGTTTCTTTGGCTCTTTGTG-3'
LGR5 for1: 5'-TGATGACCATTGCCTACAC-3' rev1: 5'-GTAAGGTTTATTAAAGAGGAGAAG-3'
beta-actin for1: 5'-CGCAAAGACCTGTACGCCAAC -3' rev1: 5'-GAGCCGCCGATCCACACG -3'
GAPDH for1: 5'-CAAGAAGGTGGTGAAGCAG -3' rev1: 5'-GCCAAATTCGTTGTCATACC -3'
PCR primers used for expression analysis is Zebrafish embryos:
tcf7l2 forward: 5’-GGCGGTGGAGGGGACGAT-3’ reverse, 5’-CGGGTACGGTGGGCTCTTGAA-3’;
mllt10/af10 forward: 5’-ATCGGAGGCTGCTGCGTCTG-3’, reverse, 5’-GGGCCCAACCTCCATTATCTGTC-3’
dot1l forward, 5’-CATGATGCTGCACACGAAATC-3’, reverse, 5’-GCATACTCTCGAAGCTCTTGG-3’
tbp forward, 5’-TTTCGCTCAAGGTCTGGCATCT-3’, reverse 5’-TAGGGGTGAGGGGTGTGGTAT-3’
lef1 forward, 5'-CTTCCACCAAAGGATTCG-3', reverse 5'-GTGAGTGTGTTTGGTTTAC-3'
tcf7 forward, 5'-GAACACTTCAACCCCAGTC-3', reverse 5'-GAGGCAGCGAGTAGAAAC-3'
tcf7l1aforward, 5'-ACTCTGAAGCGGCTGAAAG-3', reverse 5'-AAACAGTCCACGGGCATC-3'
tcf7l1bforward, 5'-TGACGGCAAGCAGTAACG-3', reverse 5'-AATCCAAGTTGTCCATGTTTACC-3'
Morpholino oligonucleotides used to knockdown indicated genes in Zebrafish
tcf7l2 (5’-TCCGCCTTGAAATGCAACGAAACAC-3’)
mllt10/af10 MO1 (5’-TAGCAGGCTGAAACAACAGAAATGA-3’)
mllt10/af10 MO2 (5’-ATAAAGATGAGGAAACTCACCACCC-3’,
dot1l MO1 (5’-CCCAGCTATACACACAAAAAGCAGC-3’)
dot1l MO2 (5’-AAGAGAACATTTCTCACCTCTTGGT-3’)
p53 MO (blocking MO) (5’-GCGCCATTGCTTTGCAAGAATTG-3’)
control splicing blocking (5’- TAACTCAAACTCACCCTGATCTGAG-3’)
